# Supplementary material for: Trichoplusia ni Transcriptomic Responses to the Phytosaponin Aglycone Hederagenin: Sex-Related Differences
Source: J Chem Ecol. 2024 Mar 5;50(3-4):168–84. doi: 10.1007/s10886-024-01482-1 (PMC11041752; doi:10.1007/s10886-024-01482-1)
Supplement: Supplementary file 5 — Supplementary file5 (XLSX 1541 KB) [file 10886_2024_1482_MOESM5_ESM.xlsx]

## Sheet: Suppl Table S1 RNA Reads
Supplemental Table S1: RNA-Seq reads
Samples	Sex	Treatment	Total reads	Processed (removal of adaptor sequences and poor quality reads)	Reads uniquely mapped to Trichoplusia ni genome	Mapping efficiency
EtOH_F_r1	Female	EtOH	37119906	36694173	28791390	0.7846
EtOH_F_r2			29307067	29090945	24396576	0.8386
EtOH_F_r3			30468495	30189703	25682712	0.8507
8_F_r1		8 mg hederagenin	43571004	43169805	36138395	0.8371
8_F_r2			47963065	47547904	40588583	0.8536
8_F_r3			30468495	37488662	31588932	0.8426
80_F_r1		80 mg hederagenin	36805307	36511818	30843596	0.8448
80_F_r2			30187133	29902340	24855000	0.8312
80_F_r3			32169221	31867355	26003275	0.816
EtOH_M_r1	Male	EtOH	37633225	37291849	29579265	0.7932
EtOH_M_r2			37724983	37286495	29024135	0.7784
EtOH_M_r3			34015843	33631893	26677002	0.7932
8-M-r1		8 mg hederagenin	30625740	30347144	23646862	0.7792
8_M_r2			34130296	33929820	27940711	0.8235
8_M_r3			41542204	41082768	33285413	0.8102
80_M_r1		80 mg hederagenin	31773106	31414975	25164757	0.801
80_M_r2			37234241	36915587	30716764	0.8321
80_M_r3			32093926	31790818	26297955	0.8272
				3.53419e+07	Average mapping efficiency	0.819

## Sheet: Suppl Table S2 Total gene cnts
Supplemental Table S2. Total gene counts. Male and female Trichoplusia ni caterpillars were fed on diet spiked with ethanol (EtOH; control) or hederagenin (Hed; 8 or 80 mg). Total RNA was extracted from dissected gut and Malpighian tubule samples for transcriptomics (RNA-Seq).		Female	Female	Female	Female	Female	Female	Female	Female	Female	Male	Male	Male	Male	Male	Male	Male	Male	Male
		EtOH	EtOH	EtOH	8 mg Hed	8 mg Hed	8 mg Hed	80 mg Hed	80 mg Hed	80 mg Hed	EtOH	EtOH	EtOH	8 mg Hed	8 mg Hed	8 mg Hed	80 mg Hed	80 mg Hed	80 mg Hed
		Rep1	Rep2	Rep 3	Rep1	Rep2	Rep 3	Rep1	Rep2	Rep 3	Rep1	Rep2	Rep 3	Rep1	Rep2	Rep 3	Rep1	Rep2	Rep 3
LOC113491621	uncharacterized LOC113491621	25	6	3	287	3	54	4	0	0	20	244	7	3	84	4	5	40	0
LOC113491623	uncharacterized LOC113491623	3	1	1	2	1	0	4	2	1	1	1	1	6	4	3	1	1	5
LOC113491626	uncharacterized LOC113491626	93	91	139	95	115	184	83	95	80	72	86	109	70	115	140	102	109	86
LOC113491627	neurofilament heavy polypeptide	575	659	362	758	570	485	287	397	338	560	745	383	361	434	489	415	401	434
LOC113491629	titin-like	5	7	1	5	4	3	3	3	4	3	8	2	3	12	1	0	0	4
LOC113491630	uncharacterized protein C2orf16-like	1	0	0	0	1	1	2	7	2	1	5	0	1	6	0	3	1	0
LOC113491631	nuclear pore membrane glycoprotein 210	434	880	246	545	372	296	192	237	264	736	897	290	365	516	295	359	244	301
LOC113491632	exopolyphosphatase PRUNE1	263	292	382	318	343	341	272	270	196	355	344	182	222	283	610	330	313	384
LOC113491633	DNA-directed RNA polymerase I subunit RPA49-like	19	71	19	30	18	12	10	6	12	113	93	49	32	79	27	15	13	26
LOC113491634	homeobox protein 2-like	0	1	0	1	0	0	0	0	0	0	2	0	6	4	0	0	4	0
LOC113491635	uncharacterized LOC113491635	3	2	3	0	3	0	4	0	1	0	0	1	0	4	0	1	0	0
LOC113491636	gelsolin, cytoplasmic-like	10657	14597	10374	15565	16558	6275	14434	8669	12009	11852	20912	12021	9032	18378	12317	11804	13010	10403
LOC113491637	intersectin-1-like	758	803	692	1085	1142	1345	580	721	820	835	853	676	581	762	961	668	703	718
LOC113491638	MIP18 family protein galla-2	195	178	217	237	224	285	138	189	153	230	239	159	143	216	286	247	165	252
LOC113491639	protein LSM12 homolog A-like	436	468	260	460	526	393	260	298	309	387	567	335	305	321	317	294	339	274
LOC113491640	BCL2/adenovirus E1B 19 kDa protein-interacting protein 3	1031	845	3482	1257	1461	3266	1169	1678	1352	1128	992	1195	1482	898	3311	1928	1236	2908
LOC113491641	SET and MYND domain-containing protein 4	396	265	250	382	275	410	208	252	302	344	315	245	249	369	368	285	288	275
LOC113491642	S-phase kinase-associated protein 2-like	72	75	22	77	89	39	40	37	32	79	101	51	35	67	58	39	24	28
LOC113491644	uncharacterized LOC113491644	0	0	4	1	0	1	2	3	1	0	0	5	1	0	7	0	1	3
LOC113491646	cytoplasmic aconitate hydratase-like	3685	3992	3114	5004	5822	5197	2437	3161	4513	4390	5491	5124	3133	3501	4650	3229	4779	4254
LOC113491647	uncharacterized LOC113491647	66	55	38	41	40	58	21	40	44	33	40	30	38	47	45	37	46	28
LOC113491648	ran GTPase-activating protein 1	244	388	146	374	294	204	246	153	210	423	464	187	160	343	190	188	177	193
LOC113491649	ubiquitin-related modifier 1	91	87	25	95	53	65	84	36	41	112	120	63	88	87	66	88	89	56
LOC113491651	igLON family member 5	1	5	0	0	4	1	2	0	0	0	2	4	3	2	2	0	0	1
LOC113491652	zinc finger protein 2-like	26	38	17	25	23	26	22	12	17	18	33	41	18	26	25	22	20	21
LOC113491653	zinc finger protein 181-like	36	27	19	31	9	26	20	25	15	18	24	35	15	25	37	20	25	23
LOC113491654	protein 5NUC-like	82	36	54	53	53	117	43	55	63	78	72	72	55	44	70	54	67	82
LOC113491655	zinc finger protein 25-like	235	274	322	262	368	365	219	281	252	257	278	290	146	236	380	205	261	327
LOC113491656	uncharacterized LOC113491656	7	4	0	13	3	0	6	2	1	5	9	3	6	4	2	2	3	0
LOC113491657	tubulin beta chain-like	119	140	89	170	175	150	129	94	134	147	147	83	121	66	71	145	95	77
LOC113491658	zinc finger protein 888-like	268	298	294	260	304	457	168	354	263	228	303	277	212	212	308	278	337	283
LOC113491659	zinc finger and SCAN domain-containing protein 31-like	67	41	55	62	66	79	50	64	47	51	60	63	49	52	83	63	53	66
LOC113491660	RNA-binding protein 48	21	25	35	24	9	15	16	27	22	28	27	36	28	39	50	40	31	29
LOC113491661	uncharacterized LOC113491661	36	53	18	85	44	58	48	44	31	35	51	60	64	55	27	52	26	31
LOC113491662	protein toll-like	275	107	138	237	160	273	90	130	145	158	154	201	188	130	230	249	204	195
LOC113491663	protein OSCP1	4	3	9	0	4	4	4	1	2	1	2	0	2	1	4	6	6	1
LOC113491664	mitochondrial coenzyme A transporter SLC25A42	658	958	616	673	1193	797	262	379	756	604	1068	731	392	416	595	378	918	580
LOC113491665	thioredoxin domain-containing protein 9	640	672	534	795	672	496	595	507	479	898	908	561	637	601	704	651	587	598
LOC113491666	E3 ubiquitin-protein ligase RFWD3-like	26	23	38	20	46	34	17	27	40	16	59	61	39	45	33	23	38	41
LOC113491667	uncharacterized LOC113491667	249	332	131	288	402	264	142	192	237	241	366	284	213	270	240	197	242	177
LOC113491668	lysosomal alpha-mannosidase-like	465	101	251	620	234	157	686	140	97	100	101	1180	238	1413	639	267	594	372
LOC113491669	S-phase kinase-associated protein 2-like	44	59	24	32	39	35	25	20	36	38	85	43	38	36	22	39	41	32
LOC113491670	partner of xrn-2 protein 1-like	342	412	261	369	268	303	316	227	252	505	474	266	311	373	322	425	261	303
LOC113491671	lysosomal alpha-mannosidase-like	1	1	0	3	0	3	1	4	0	0	3	2	3	9	3	0	1	1
LOC113491672	uncharacterized LOC113491672	10221	8716	15473	15868	22014	19032	13103	14942	14320	15407	12933	15626	9133	7923	21000	13906	15819	17333
LOC113491674	uncharacterized LOC113491674	55	41	52	51	64	61	29	52	27	50	40	37	39	24	52	67	55	36
LOC113491675	ras-related protein Rap-2b	17	16	16	31	32	11	12	13	12	22	13	32	28	25	24	14	25	7
LOC113491676	glycine receptor subunit alpha-4-like	37	18	25	32	38	36	7	22	33	11	37	14	11	15	14	6	33	12
LOC113491677	uncharacterized LOC113491677	1128	736	816	805	616	1308	531	680	724	710	678	713	755	823	817	1038	1188	685
LOC113491678	mitochondrial inner membrane protease ATP23 homolog	263	463	73	292	297	124	167	170	235	425	494	181	164	233	133	182	166	100
LOC113491679	protein-lysine N-methyltransferase EEF2KMT-like	59	54	24	28	40	48	41	31	36	60	66	45	31	52	34	33	46	23
LOC113491680	ack-related non-receptor tyrosine kinase	152	138	166	152	161	223	114	170	132	124	144	111	133	172	217	196	121	133
LOC113491681	S1 RNA-binding domain-containing protein 1	66	86	48	88	54	94	54	78	112	67	86	92	39	75	78	54	107	73
LOC113491682	uncharacterized LOC113491682	5	3	3	5	4	3	0	4	6	1	8	3	5	3	5	6	2	1
LOC113491683	receptor-type tyrosine-protein phosphatase N2	223	226	221	404	364	197	259	224	169	271	228	255	255	239	248	216	271	207
LOC113491684	neuropeptide CCHamide-2 receptor-like	90	82	69	88	107	127	54	67	69	72	92	80	54	37	104	109	80	89
LOC113491685	glyoxalase domain-containing protein 4	8915	8512	4682	12471	14057	6106	7306	5997	9406	10834	9641	10221	8905	6584	5744	6412	8034	4773
LOC113491686	uncharacterized LOC113491686	758	859	823	1322	1326	1444	772	839	818	1167	892	959	774	562	1078	931	793	953
LOC113491687	uncharacterized LOC113491687	1324	1216	1012	1432	1157	1246	1140	1004	867	2040	1447	1022	1576	3318	1536	1184	1027	1076
LOC113491688	uncharacterized LOC113491688	0	0	2	1	1	3	2	4	5	0	0	5	0	0	5	0	4	1
LOC113491689	uncharacterized LOC113491689	58	11	4	35	39	38	57	15	41	32	22	21	22	23	10	16	20	14
LOC113491690	CAP-Gly domain-containing linker protein 1-like	3178	3211	2547	3805	3380	4931	2182	3011	2986	3334	3610	2590	2185	3111	3317	3168	2723	3033
LOC113491692	cGMP-specific 3',5'-cyclic phosphodiesterase-like	1623	1370	867	2082	1601	1648	960	1033	1321	2093	1485	1376	1496	1195	1011	1755	1176	896
LOC113491694	pescadillo homolog	955	1853	2517	2244	1670	1528	1035	1461	868	4167	2936	1584	1547	2200	3385	2114	1029	2441
LOC113491695	protein pelota	728	689	431	594	644	573	430	439	581	681	729	579	506	603	535	563	657	469
LOC113491698	protein bowel	126	100	164	220	135	187	157	122	103	105	110	149	118	95	186	143	116	192
LOC113491699	uncharacterized LOC113491699	3	0	2	4	2	3	3	0	2	1	5	9	7	12	0	4	6	3
LOC113491700	zonadhesin-like	2	4	1	2	5	2	1	4	1	3	3	6	5	4	0	2	2	1
LOC113491701	DNA-directed RNA polymerase II subunit RPB11	110	114	84	112	139	123	120	71	93	111	166	123	81	102	91	104	104	78
LOC113491702	syntaxin-1A	1411	1323	955	2084	1781	1675	1668	1219	1135	1368	1467	1169	1256	1147	1308	1406	1401	1022
LOC113491704	elongation factor Tu	2848	5015	913	4250	2652	1367	2234	1335	1707	5843	6032	1730	2093	2442	1225	2451	1729	1055
LOC113491705	protein sister of odd and bowel-like	18	20	17	34	15	19	18	22	15	32	9	12	24	24	30	9	12	19
LOC113491706	zinc finger CW-type PWWP domain protein 1-like	7	7	3	5	9	5	4	4	2	11	9	5	14	18	2	7	3	6
LOC113491707	GTP-binding nuclear protein Ran	4290	6341	1084	4849	2795	1970	2418	1631	2528	6185	6504	2007	3082	4080	1347	2995	2433	1236
LOC113491708	RING finger protein 10	3010	3472	5380	4646	3858	7176	3411	5441	3991	4173	4304	3931	3878	4111	6286	4783	3643	5673
LOC113491709	filaggrin-2-like	584	301	208	587	340	337	386	214	240	414	401	254	377	202	336	328	541	323
LOC113491710	adenosine receptor A2b	30	30	24	60	54	31	56	25	47	60	53	45	38	28	57	38	30	57
LOC113491711	uncharacterized LOC113491711	1182	669	1532	1570	1284	1772	1100	1063	1054	893	1054	1443	767	1337	1757	1161	1269	1410
LOC113491712	kelch domain-containing protein 10 homolog	144	187	106	226	167	107	127	130	106	261	284	144	128	191	171	155	119	144
LOC113491713	laccase-2-like	4	0	17	13	5	6	7	6	7	2	7	11	8	13	17	3	5	3
LOC113491714	laccase-5	10	5	6	19	253	6	7	6	2	17	15	141	23	2043	2904	1	3	5
LOC113491715	putative laccase-9	1	0	0	2	3	0	1	0	0	0	0	7	3	88	72	0	0	0
LOC113491716	protein odd-skipped	124	87	127	147	138	117	118	74	78	132	106	89	78	96	144	107	81	128
LOC113491718	troponin C-like	16	18	28	17	36	29	14	24	16	26	20	30	15	13	34	30	14	19
LOC113491719	troponin C-like	47	47	41	88	79	69	46	45	48	71	69	52	49	37	49	49	49	45
LOC113491720	uncharacterized LOC113491720	59	70	58	59	68	27	32	52	43	49	55	39	44	69	55	61	56	46
LOC113491721	slit homolog 1 protein	27	18	10	22	11	19	10	6	13	19	15	25	10	8	23	19	16	15
LOC113491722	laccase-2-like	60	25	22	74	57	44	29	28	35	35	29	28	27	18	24	38	42	23
LOC113491723	pre-piRNA 3'-exonuclease trimmer-like	17	39	23	33	31	24	29	17	17	61	61	31	19	42	27	25	15	26
LOC113491724	protein drumstick	78	60	104	133	119	171	60	69	66	146	82	98	87	67	105	99	110	95
LOC113491725	calcium-transporting ATPase sarcoplasmic/endoplasmic reticulum type	11844	13607	7368	16372	13653	11027	9267	10071	8405	15851	14219	7305	10493	8572	9052	13371	10359	8226
LOC113491726	3-oxoacyl-[acyl-carrier-protein] synthase, mitochondrial	390	393	327	464	489	442	324	385	341	427	513	348	235	316	403	332	400	369
LOC113491727	neuferricin homolog	135	118	105	118	117	160	113	109	129	107	122	125	86	127	135	147	140	138
LOC113491728	ribosome maturation protein SBDS	370	295	259	273	287	254	334	270	280	339	417	344	306	360	274	371	322	249
LOC113491729	uncharacterized LOC113491729	37	26	11	21	14	14	16	17	13	39	24	29	12	35	9	20	32	7
LOC113491730	gametogenetin-binding protein 2-like	1332	801	1521	1716	1991	2232	1363	1343	1598	1144	1159	1453	1273	1008	2108	1303	1436	1695
LOC113491731	uncharacterized LOC113491731	1736	919	1077	1455	1350	1467	1139	1004	1177	1182	1145	1126	1069	1199	1352	1368	1764	1171
LOC113491732	inositol hexakisphosphate and diphosphoinositol-pentakisphosphate kinase	3716	3301	3490	4916	4954	4400	2633	3187	3565	4110	4034	3485	2468	3433	4194	3355	3665	3561
LOC113491733	probable tRNA (uracil-O(2)-)-methyltransferase	290	181	142	226	211	225	172	164	215	366	338	178	179	208	215	303	281	199
LOC113491734	putative aldehyde dehydrogenase family 7 member A1 homolog	16054	7106	11531	20869	18710	22918	15734	10875	14231	13621	12164	12812	11272	11406	20099	11697	17560	14436
LOC113491735	peroxisomal targeting signal 1 receptor	773	815	570	608	928	759	483	596	917	620	1145	894	482	657	605	451	942	549
LOC113491736	methyltransferase-like protein 5	243	295	235	243	212	173	165	150	153	299	324	188	129	222	213	198	161	176
LOC113491737	probable G-protein coupled receptor CG31760	20	20	29	44	34	49	26	33	26	35	30	28	39	36	65	34	21	35
LOC113491738	ADP-ribosylation factor-like protein 6-interacting protein 1	214	343	194	241	312	249	201	170	262	307	294	261	178	240	239	186	259	183
LOC113491739	UPF0545 protein C22orf39 homolog	134	181	55	147	198	69	107	78	117	225	277	102	93	127	107	96	135	103
LOC113491740	fatty acid-binding protein-like	9518	9574	2480	8463	10568	6563	9487	5843	11048	8607	12805	8241	6868	5439	2582	6250	11024	2965
LOC113491741	sulfotransferase 1C4-like	4	5	5	5	6	3	4	7	8	2	3	5	1	12	5	4	4	0
LOC113491742	sulfotransferase family cytosolic 1B member 1-like	11583	11195	34373	14429	28878	35655	17580	17425	30045	8537	14330	24083	9569	15777	32023	8868	28745	28570
LOC113491743	sulfotransferase family cytosolic 1B member 1-like	3522	3382	2250	5117	5996	5871	2669	2917	4258	6365	5413	2912	3239	1753	2179	3151	4421	2198
LOC113491744	uncharacterized LOC113491744	49	74	49	57	133	179	41	64	87	339	130	52	51	43	61	101	38	63
LOC113491745	uncharacterized LOC113491745	2	0	0	5	3	0	3	1	0	2	1	0	1	1	0	0	0	0
LOC113491746	uncharacterized LOC113491746	145	124	85	133	161	134	114	104	113	109	133	159	98	199	147	120	161	118
LOC113491747	uncharacterized LOC113491747	125	88	249	246	209	266	314	242	124	109	115	131	180	169	297	188	198	234
LOC113491748	E3 ubiquitin-protein ligase Bre1	1235	1115	814	1341	1298	1299	850	828	966	1145	1239	1029	980	1112	958	1077	1025	788
LOC113491749	FGGY carbohydrate kinase domain-containing protein	783	644	712	676	963	1212	706	639	812	666	846	550	440	609	628	591	943	498
LOC113491750	caspase-8-like	170	165	258	173	134	277	162	177	164	181	203	181	171	178	261	200	155	218
LOC113491751	skin secretory protein xP2-like	81	70	64	107	75	90	45	69	60	161	71	64	113	350	108	102	56	87
LOC113491752	leucine-rich repeat-containing protein 71-like	1	3	3	3	1	0	2	1	1	0	2	0	6	2	2	1	3	1
LOC113491753	ribonuclease P/MRP protein subunit POP5	56	59	47	33	21	52	54	50	23	48	51	59	48	75	46	52	47	49
LOC113491754	probable peptide chain release factor C12orf65, mitochondrial	206	233	104	209	158	113	144	104	112	246	271	111	93	130	83	150	140	88
LOC113491755	zinc finger CCHC domain-containing protein 8 homolog	248	371	145	280	275	186	183	171	224	266	396	275	133	253	164	144	189	135
LOC113491756	28S ribosomal protein S22, mitochondrial	574	834	448	653	567	432	447	373	406	949	1066	439	389	587	505	565	449	440
LOC113491757	mitogen-activated protein kinase ERK-A	5363	3872	4098	4853	6167	6661	3552	4251	5100	2975	4341	4410	3216	3770	3964	3661	5755	3715
LOC113491758	calcium release-activated calcium channel protein 1	540	361	307	359	323	520	273	318	353	492	472	371	409	335	422	509	380	390
LOC113491760	small integral membrane protein 14	636	386	592	562	360	658	640	418	431	397	383	457	466	535	477	726	698	446
LOC113491763	NFU1 iron-sulfur cluster scaffold homolog, mitochondrial-like	600	632	679	675	866	719	640	631	637	718	728	573	402	603	783	537	630	715
LOC113491764	sodium-dependent dopamine transporter	2	3	2	4	2	0	0	1	0	3	1	3	10	14	2	0	1	1
LOC113491766	ankyrin repeat and MYND domain-containing protein 2	492	601	412	653	622	367	434	345	370	774	895	380	385	528	543	415	350	429
LOC113491767	predicted GPI-anchored protein 58	6106	6014	3156	15094	7180	7228	10182	3451	2561	16113	8084	3704	5720	1814	3883	5421	3899	1870
LOC113491768	protein app1-like	489320	343137	574813	730371	1014944	1029067	803237	506016	491485	396776	381967	408338	475804	489848	826077	455076	539214	510440
LOC113491769	T-box transcription factor mls-1-like	7	4	5	6	25	1	8	4	4	12	2	2	3	3	5	2	3	6
LOC113491770	ubiquitin-protein ligase E3B	937	816	869	946	1153	1322	702	965	915	799	962	982	775	783	1059	894	1080	1048
LOC113491771	serine/threonine-protein kinase NLK	125	89	184	241	192	259	85	138	125	109	121	193	78	135	233	137	147	201
LOC113491772	macrophage mannose receptor 1-like	334	22	27	185	126	20	334	33	6	27	17	32	194	35	60	59	410	64
LOC113491773	estradiol 17-beta-dehydrogenase 8-like	3	0	1	4	4	3	0	3	2	1	0	3	0	0	2	0	1	2
LOC113491774	integrin alpha-9-like	10	6	13	32	15	9	21	4	7	7	8	25	8	8	3	6	14	7
LOC113491775	zinc carboxypeptidase-like	1	2	0	2	1	1	4	0	0	0	0	1	6	1	2	0	1	0
LOC113491781	guanine nucleotide-binding protein subunit alpha homolog	426	243	287	352	357	431	248	302	321	289	331	289	235	302	379	359	307	322
LOC113491782	RNA polymerase I-specific transcription initiation factor RRN3	626	811	311	1060	515	943	550	651	529	990	1098	587	1473	1530	747	871	215	721
LOC113491784	uncharacterized LOC113491784	260	249	252	322	346	361	245	283	280	275	304	253	221	229	342	311	327	293
LOC113491785	probable RNA-binding protein 18	124	101	120	171	175	169	115	96	122	138	121	162	132	111	161	173	168	123
LOC113491787	uncharacterized LOC113491787	3	0	2	0	2	0	0	2	0	0	0	5	0	1	4	0	2	4
LOC113491788	leucine-rich repeat-containing protein 24-like	41	61	50	63	62	92	49	46	64	52	60	50	47	36	84	70	64	59
LOC113491790	leucine-rich repeat-containing protein 24-like	6	6	0	11	5	5	1	1	2	10	9	4	2	4	5	5	7	2
LOC113491792	uncharacterized LOC113491792	19	25	16	31	18	27	16	12	24	37	23	24	11	18	28	23	16	16
LOC113491793	coronin-7	575	549	256	406	429	554	225	368	336	372	527	445	287	568	354	364	453	345
LOC113491794	ras-related protein Rab-30	701	608	584	634	624	533	525	579	552	590	691	530	612	548	546	921	877	452
LOC113491795	DNA polymerase subunit gamma-1, mitochondrial	28	69	32	59	78	51	33	38	29	54	71	40	25	57	33	33	33	23
LOC113491797	speckle-type POZ protein-like	122	81	109	120	143	177	81	105	115	94	139	93	65	154	134	102	129	108
LOC113491798	probable RNA-binding protein EIF1AD	84	91	52	43	32	21	33	35	39	60	81	61	47	81	49	61	68	52
LOC113491799	AP-1 complex subunit mu-1	2586	2448	2006	2576	2542	2308	2292	1812	2393	2571	3073	2374	1958	2750	2271	2048	2396	1956
LOC113491800	uncharacterized LOC113491800	1237	947	645	1492	1215	1014	1043	760	781	1395	1372	900	823	566	768	1131	972	679
LOC113491801	peptidyl-prolyl cis-trans isomerase D	374	327	624	428	539	562	357	314	347	196	283	229	300	257	437	290	721	408
LOC113491805	uncharacterized protein K02A2.6-like	8	8	0	6	5	9	4	4	0	6	11	1	9	5	6	7	3	3
LOC113491807	uncharacterized LOC113491807	2	0	1	3	5	4	1	3	5	3	0	0	0	1	3	3	3	2
LOC113491808	piggyBac transposable element-derived protein 4-like	6	3	8	4	4	5	1	1	7	4	9	4	1	1	4	5	11	1
LOC113491809	uncharacterized LOC113491809	71	47	35	77	53	55	52	24	34	36	46	69	34	40	43	55	64	31
LOC113491813	hemicentin-1-like	129	33	41	125	44	57	80	31	20	37	26	35	72	31	23	33	53	23
LOC113491815	uncharacterized LOC113491815	460	273	489	533	536	820	388	422	388	258	377	347	186	372	696	383	507	529
LOC113491816	ataxin-10	536	677	581	682	584	664	401	482	390	766	805	466	518	586	670	579	390	609
LOC113491817	centrosomal protein of 97 kDa	176	176	149	143	141	208	109	118	123	96	174	143	102	149	169	121	157	134
LOC113491820	GPI mannosyltransferase 3	176	283	128	344	253	167	157	115	171	333	368	297	159	352	192	197	152	115
LOC113491823	uncharacterized LOC113491823	31	17	33	25	33	24	21	17	20	18	16	34	25	30	21	34	56	21
LOC113491826	uncharacterized LOC113491826	4	2	1	1	4	0	1	3	0	4	3	2	2	5	10	0	7	4
LOC113491828	uncharacterized LOC113491828	1	12	3	4	0	1	0	1	3	0	0	0	0	7	1	0	2	0
LOC113491830	uncharacterized LOC113491830	13	7	9	25	10	6	9	9	9	14	7	6	7	15	15	7	10	14
LOC113491831	uncharacterized LOC113491831	2	2	1	2	1	2	2	1	1	0	4	0	1	2	1	3	4	1
LOC113491832	UPF0587 protein GA18326	428	503	275	355	390	351	277	271	291	412	506	339	261	445	260	249	414	242
LOC113491833	piwi-like protein Ago3	58	70	74	83	80	87	42	69	73	74	66	93	53	58	101	55	50	76
LOC113491835	uncharacterized LOC113491835	46	18	18	21	32	21	24	15	13	16	19	21	27	20	42	14	41	22
LOC113491837	uncharacterized LOC113491837	7	6	17	8	11	9	14	21	6	8	6	9	16	7	16	10	3	9
LOC113491839	uncharacterized LOC113491839	143	89	86	201	94	105	80	81	69	118	167	115	76	86	111	103	138	86
LOC113491840	uncharacterized LOC113491840	39	38	25	29	26	47	48	27	39	40	43	42	25	16	36	50	38	26
LOC113491841	uncharacterized LOC113491841	9	2	3	4	3	9	4	1	4	2	2	7	3	7	11	1	2	7
LOC113491843	protein spaetzle 3	14	13	6	27	8	3	6	2	4	5	9	11	12	10	11	8	10	6
LOC113491844	protein I'm not dead yet-like	3	1	0	0	5	0	4	1	1	1	2	1	9	7	0	5	1	4
LOC113491845	U8-agatoxin-Ao1a-like	8	6	7	27	9	1	3	1	4	3	9	29	16	10	25	8	2	1
LOC113491848	uncharacterized LOC113491848	1	2	1	3	0	0	0	2	2	0	2	0	4	1	2	0	0	6
LOC113491849	potassium channel subfamily K member 2-like	1	0	2	3	0	2	1	3	0	1	2	0	5	3	4	1	0	2
LOC113491850	dual 3',5'-cyclic-AMP and -GMP phosphodiesterase 11-like	88	89	66	117	85	114	52	78	84	103	66	87	67	127	83	71	66	77
LOC113491851	uncharacterized LOC113491851	1790	765	176	1785	1045	1107	1379	735	1217	1598	1126	546	944	797	454	840	1128	369
LOC113491852	uncharacterized LOC113491852	982	541	2284	1257	2115	2752	1412	1421	1516	732	793	1634	902	1110	1876	1034	1910	1696
LOC113491853	uncharacterized LOC113491853	100	104	107	100	57	84	77	66	89	171	139	63	95	107	86	86	78	74
LOC113491855	voltage-dependent T-type calcium channel subunit alpha-1G-like	327	394	355	358	451	569	227	328	299	450	392	290	326	235	494	275	336	377
LOC113491856	luc7-like protein 3	943	1094	682	1281	884	712	684	603	706	1235	1429	602	569	909	937	881	645	720
LOC113491858	protein MIS12 homolog	20	29	13	10	17	19	17	13	12	20	16	33	30	20	10	32	23	13
LOC113491859	uncharacterized LOC113491859	84	80	82	86	98	106	66	90	93	60	96	88	65	103	92	92	109	51
LOC113491860	zinc finger protein 271-like	1276	1046	1155	1661	1729	1477	1149	1213	1161	1189	1415	1261	1073	1228	1567	1291	1214	1204
LOC113491861	charged multivesicular body protein 6-A	628	667	737	549	750	698	663	573	650	624	730	578	587	816	703	672	789	566
LOC113491862	extracellular serine/threonine protein CG31145	1355	926	807	1775	1522	1384	1359	987	1440	1711	1287	1505	1438	1309	1404	1397	1614	1298
LOC113491864	uncharacterized LOC113491864	18	2	9	36	7	9	13	4	10	14	2	19	32	1	20	30	20	31
LOC113491865	long-chain-fatty-acid--CoA ligase 5	440	212	327	286	393	431	364	237	286	228	334	323	213	170	317	255	479	286
LOC113491866	THAP domain-containing protein 5-like	7	14	11	5	12	9	7	6	11	13	7	6	6	5	11	5	14	1
LOC113491867	uncharacterized LOC113491867	1314	1025	952	1646	1578	1192	1383	820	918	840	954	972	1085	1106	1067	959	1621	778
LOC113491868	uncharacterized LOC113491868	123	118	42	60	105	53	58	63	96	105	100	79	82	116	79	68	142	71
LOC113491869	glucose-induced degradation protein 4 homolog	338	257	239	215	198	227	167	190	192	263	291	262	290	257	196	356	332	173
LOC113491870	DNA topoisomerase 3-alpha	102	150	175	171	168	124	157	126	117	141	190	147	168	178	139	136	121	124
LOC113491871	serine/threonine-protein kinase N	1345	1527	1035	1419	1529	1115	946	921	1187	1288	1829	1150	780	1137	1019	1080	1192	819
LOC113491872	uncharacterized protein KIAA1522	247	254	217	277	324	232	244	195	230	211	290	261	145	279	346	221	257	220
LOC113491873	serine hydroxymethyltransferase, cytosolic	5958	863	535	2574	2209	468	2923	525	360	1130	991	524	1686	974	895	842	10203	900
LOC113491874	major facilitator superfamily domain-containing protein 10	135	176	229	210	334	260	205	259	207	167	247	439	309	917	235	200	147	280
LOC113491875	splicing factor U2AF 50 kDa subunit	1119	1228	778	1381	1368	1076	908	824	936	1236	1489	1012	720	1135	1058	850	954	853
LOC113491876	ras-related protein Rab-40C	551	429	475	566	556	577	400	452	436	404	413	441	434	482	552	584	645	476
LOC113491877	uncharacterized LOC113491877	6	2	1	8	2	2	1	2	1	2	2	10	1	0	4	0	2	3
LOC113491878	rRNA methyltransferase 2, mitochondrial	238	176	338	229	247	255	256	178	230	231	256	184	189	223	297	237	246	254
LOC113491879	BTB/POZ domain-containing protein KCTD5	268	212	134	202	161	176	167	130	166	166	283	181	126	204	132	188	198	142
LOC113491880	uncharacterized LOC113491880	6	0	1	6	3	11	2	0	1	5	1	2	2	7	3	4	4	9
LOC113491881	28S ribosomal protein S23, mitochondrial	334	493	97	309	221	146	195	154	153	471	559	223	176	273	114	226	181	104
LOC113491882	uncharacterized LOC113491882	2203	2294	1663	2123	2952	2004	2425	1847	2192	2213	2536	1967	1923	4123	1598	2504	2681	1574
LOC113491883	uncharacterized LOC113491883	2	0	0	8	0	1	2	2	2	0	1	0	4	3	2	1	0	1
LOC113491884	zinc finger protein 2-like	68	76	80	80	92	71	112	70	74	82	95	64	58	55	115	75	97	75
LOC113491885	zinc finger protein 273-like	278	273	500	324	467	592	391	359	330	283	298	467	225	455	571	223	427	394
LOC113491886	zinc finger protein 816-like	78	67	80	77	72	102	57	65	71	61	63	88	60	60	98	81	77	85
LOC113491887	E3 ubiquitin-protein ligase SMURF2	587	715	594	743	839	806	536	561	569	553	708	595	468	615	764	585	545	538
LOC113491888	uncharacterized LOC113491888	187	181	193	201	223	286	133	156	177	225	245	188	171	193	282	219	151	227
LOC113491889	uncharacterized LOC113491889	16	9	12	5	13	41	3	9	11	17	7	38	19	14	17	5	7	26
LOC113491890	uncharacterized LOC113491890	55	54	76	60	55	79	71	57	52	38	45	67	53	95	86	65	44	91
LOC113491891	uncharacterized LOC113491891	243	167	163	218	160	221	150	139	134	214	224	194	159	202	214	182	206	194
LOC113491892	CDP-diacylglycerol--glycerol-3-phosphate 3-phosphatidyltransferase, mitochondrial	151	160	103	175	130	151	92	108	103	176	172	103	94	149	145	123	129	125
LOC113491893	probable isoaspartyl peptidase/L-asparaginase GA20639	1116	746	563	1068	1499	1477	906	859	1104	477	823	824	544	1177	850	676	1156	656
LOC113491894	protein rhomboid	4	2	6	4	0	6	3	3	2	1	3	10	18	6	4	4	2	4
LOC113491895	dual 3',5'-cyclic-AMP and -GMP phosphodiesterase 11-like	473	412	503	591	586	554	323	384	443	636	496	478	317	608	567	452	414	454
LOC113491897	spermatogenesis-associated protein 20	443	332	452	551	414	629	412	374	410	431	433	373	342	405	613	462	423	424
LOC113491898	ubiquitin carboxyl-terminal hydrolase nonstop	320	218	212	395	228	460	182	244	269	311	244	197	371	174	340	342	235	311
LOC113491899	protein yellow-like	3381	2353	2830	4905	4855	4626	3349	2782	3291	2980	3449	2823	2043	1752	3928	3333	4018	3055
LOC113491900	G protein-activated inward rectifier potassium channel 3-like	405	188	219	497	455	315	182	175	315	281	432	476	147	426	399	234	332	228
LOC113491901	G protein-activated inward rectifier potassium channel 3-like	6196	4872	8769	8853	9220	13645	6304	5667	7364	4728	5559	5218	4108	4635	11195	5933	6707	7795
LOC113491902	hepatocyte growth factor-regulated tyrosine kinase substrate	2814	2305	3011	3768	3710	4648	2628	2897	3579	2139	2895	3148	2340	3217	3371	2986	3132	2917
LOC113491904	targeting protein for Xklp2-like	38	29	36	60	61	53	39	55	58	24	36	39	25	27	46	52	34	27
LOC113491905	G protein-activated inward rectifier potassium channel 4-like	344	106	415	356	281	860	271	343	420	318	220	440	277	319	639	281	222	481
LOC113491906	U6 snRNA-associated Sm-like protein LSm5	145	230	80	170	177	84	122	86	91	243	288	132	132	186	92	174	146	95
LOC113491907	serine/threonine-protein kinase ATR	242	352	346	318	405	452	257	274	325	292	398	300	238	330	368	250	287	380
LOC113491908	sodium-independent sulfate anion transporter-like	2650	1411	2786	1866	5917	827	1163	1665	3389	1621	3175	3156	909	1346	1877	1190	4206	1791
LOC113491909	sodium-independent sulfate anion transporter-like	4	2	8	5	4	1	2	6	4	5	4	7	4	3	6	1	9	4
LOC113491911	cysteine proteinase 15A-like	902	631	1207	1287	1850	1454	1362	1128	1148	628	821	1222	817	1198	1375	970	1219	1214
LOC113491912	uncharacterized LOC113491912	5	1	1	5	8	4	4	2	1	0	0	4	0	1	6	5	2	4
LOC113491914	uncharacterized LOC113491914	16	4	6	27	11	10	8	4	2	10	3	3	11	14	8	31	3	16
LOC113491917	sodium-independent sulfate anion transporter-like	46	100	86	77	123	241	61	57	73	189	125	129	87	150	110	95	91	151
LOC113491918	acidic repeat-containing protein-like	0	0	0	7	1	1	0	1	1	1	1	0	3	1	0	1	0	0
LOC113491919	uncharacterized LOC113491919	263	245	85	357	284	183	81	163	133	351	401	158	147	101	137	202	158	108
LOC113491920	serine-threonine kinase receptor-associated protein	819	675	621	955	766	908	838	616	730	831	828	800	607	803	658	634	635	564
LOC113491921	GPI inositol-deacylase	751	878	601	631	897	941	440	464	750	561	869	815	640	724	449	601	719	473
LOC113491923	valine--tRNA ligase	2664	3915	1704	3851	3195	2687	2292	2030	2500	3937	4278	1864	2305	3755	2535	2468	1810	1932
LOC113491926	cathepsin B-like	25	0	20	41	10	13	88	11	20	6	11	15	13	21	21	12	39	23
LOC113491927	cathepsin B-like	217	8	209	269	93	48	670	48	40	29	10	66	69	111	292	36	535	258
LOC113491928	UDP-N-acetylglucosamine transferase subunit ALG14 homolog	95	66	153	91	85	118	85	67	92	86	70	106	73	130	123	105	122	126
LOC113491929	uncharacterized LOC113491929	221	98	130	146	161	187	133	130	116	155	121	174	167	227	176	192	250	150
LOC113491930	signal peptidase complex subunit 1	841	998	271	915	1001	474	779	448	557	901	969	701	611	1001	351	714	746	296
LOC113491931	uncharacterized LOC113491931	233	156	433	315	210	413	175	198	210	209	237	149	138	158	434	180	248	277
LOC113491932	urokinase-type plasminogen activator-like	0	2	0	3	3	0	0	2	0	0	2	1	3	1	0	0	1	0
LOC113491934	uncharacterized LOC113491934	563	422	355	455	462	504	347	430	362	505	579	400	419	446	440	503	369	372
LOC113491935	nuclear pore complex protein Nup214	488	577	168	543	402	286	175	287	334	599	626	384	287	547	289	240	262	293
LOC113491936	evolutionarily conserved signaling intermediate in Toll pathway, mitochondrial	252	255	112	235	192	151	164	153	147	335	352	148	146	196	150	177	167	172
LOC113491937	TM2 domain-containing protein CG10795	237	186	159	187	228	161	163	151	159	183	234	180	129	221	176	208	191	133
LOC113491938	uncharacterized LOC113491938	904	631	245	1244	468	297	664	826	326	1174	601	275	1081	327	597	2119	1048	472
LOC113491941	transcription initiation factor TFIID subunit 1	943	806	793	1372	1272	1077	766	781	831	890	1002	1001	780	935	1054	834	865	920
LOC113491942	transformer-2 protein homolog beta	1028	1203	532	1106	940	569	805	594	515	1334	1513	776	720	1203	622	666	591	614
LOC113491947	uncharacterized LOC113491947	1	1	0	3	1	3	0	1	0	0	1	1	2	3	0	0	1	1
LOC113491949	uncharacterized LOC113491949	7	5	2	7	3	16	3	0	5	3	5	4	2	4	3	1	5	9
LOC113491950	uncharacterized LOC113491950	37	25	61	44	42	23	39	37	29	57	46	17	28	27	49	39	53	40
LOC113491951	uncharacterized LOC113491951	1116	1686	937	1744	1839	1240	1122	1556	1403	1828	2011	941	1042	1096	1175	1292	821	981
LOC113491952	alpha-(1,3)-fucosyltransferase 9-like	29	14	25	30	15	26	9	21	14	13	15	43	15	15	21	23	20	17
LOC113491957	serine-rich adhesin for platelets-like	0	5	1	5	5	1	4	2	2	1	7	2	2	5	2	6	3	5
LOC113491958	28 kDa heat- and acid-stable phosphoprotein	1864	1155	784	1797	1400	989	1400	806	892	1321	1440	1049	1175	1217	965	1659	1476	797
LOC113491959	uncharacterized LOC113491959	48	52	26	54	34	45	42	30	45	49	55	38	39	61	67	38	52	47
LOC113491960	putative homeodomain transcription factor 1	1196	464	943	1047	1072	1496	710	607	820	476	537	939	1031	947	1578	915	1293	1092
LOC113491962	putative RNA-binding protein Luc7-like 2	1126	718	574	1193	1005	722	883	745	670	842	1022	793	704	1092	802	945	919	743
LOC113491963	uncharacterized LOC113491963	89	16	26	78	31	18	91	23	14	24	43	81	40	85	61	48	75	32
LOC113491964	thioredoxin domain-containing protein 11	1199	1241	705	1261	1244	1072	1057	854	1092	1185	1414	864	744	1043	831	1122	1171	773
LOC113491965	uncharacterized LOC113491965	67	76	5	16	17	6	14	6	20	7	111	5	17	28	3	118	92	3
LOC113491966	phosphatidylinositol N-acetylglucosaminyltransferase subunit Q	87	77	68	39	50	62	23	37	42	32	62	65	50	75	45	62	71	49
LOC113491967	zinc carboxypeptidase-like	31	58	12	11	12	1	15	9	7	1	121	9	4	14	2	118	63	11
LOC113491968	nuclear distribution protein nudE homolog 1-like	3	8	7	6	3	7	2	15	4	4	4	4	9	8	7	6	6	14
LOC113491969	nuclear distribution protein nudE homolog 1-like	0	0	5	1	2	1	1	1	1	4	1	0	0	2	2	2	1	0
LOC113491971	nuclear distribution protein nudE homolog 1-like	117	105	168	142	141	177	94	111	117	124	154	152	127	97	203	138	132	153
LOC113491972	sodium-dependent nutrient amino acid transporter 1-like	52731	57022	36284	46807	49979	43777	33007	41741	48142	29984	79217	36655	16719	27933	37972	61898	76596	36633
LOC113491973	E3 ubiquitin-protein ligase RBBP6	1472	1402	954	1797	1930	1251	1240	1255	1276	1548	1823	1223	1026	1417	1359	1131	1480	1151
LOC113491974	sodium-dependent nutrient amino acid transporter 1-like	8631	2693	10557	23612	7065	14613	6542	5720	6620	11872	2078	6898	6120	5881	11017	1981	3787	6806
LOC113491975	eukaryotic peptide chain release factor GTP-binding subunit ERF3A	7850	8012	2567	7392	5952	3881	5035	3091	4782	7799	9610	4524	5309	7066	3187	5586	5966	2684
LOC113491976	diacylglycerol kinase epsilon	45	60	119	84	79	143	87	91	78	63	53	74	54	93	115	84	67	98
LOC113491977	lysophospholipid acyltransferase 1	399	264	490	361	363	546	294	324	328	302	321	343	256	326	606	378	448	446
LOC113491978	galactan beta-1,4-galactosyltransferase GALS1-like	70	28	100	77	53	99	73	75	67	48	49	56	66	71	95	115	38	112
LOC113491980	DCN1-like protein 3	360	295	311	263	278	354	307	243	317	194	363	294	224	304	316	347	386	269
LOC113491982	26S proteasome non-ATPase regulatory subunit 10-like	131	124	89	104	95	121	119	101	119	147	134	165	108	103	149	102	103	162
LOC113491983	uncharacterized LOC113491983	8	3	0	9	1	6	11	4	3	3	6	13	14	3	4	12	9	8
LOC113491984	meiosis regulator and mRNA stability factor 1	628	421	753	1069	550	1252	576	668	556	730	402	502	901	545	1128	1037	614	906
LOC113491985	inositol polyphosphate 5-phosphatase E	266	210	191	206	208	131	114	149	194	199	197	148	169	250	179	226	186	188
LOC113491986	26S proteasome non-ATPase regulatory subunit 12	2664	2691	1605	2822	2875	2533	2225	1998	2619	2444	3253	2388	1912	2231	2005	2024	2261	1669
LOC113491987	uncharacterized LOC113491987	8447	15948	1179	5775	6576	6007	4748	4782	7853	5075	14571	2587	2597	5231	809	6340	7410	806
LOC113491988	lutropin-choriogonadotropic hormone receptor-like	756	421	3434	974	544	2139	704	560	531	405	469	688	563	544	1364	435	561	1039
LOC113491989	uncharacterized LOC113491989	2363	1657	2603	2266	2904	607	3109	2448	2057	1801	2114	2396	3027	3971	2062	2021	2817	2149
LOC113491990	NADH dehydrogenase [ubiquinone] 1 beta subcomplex subunit 10	2537	3359	1754	3711	4125	2618	2875	2111	2490	4504	4281	2184	2009	1930	2081	2953	2411	2024
LOC113491991	RAD50-interacting protein 1	452	535	326	453	520	534	257	324	411	479	565	319	359	422	379	396	440	314
LOC113491992	putative inorganic phosphate cotransporter	133	63	114	160	135	176	147	102	116	66	106	108	95	120	212	93	73	130
LOC113491993	lysophospholipid acyltransferase 7-like	367	324	266	296	312	423	237	242	278	242	318	302	293	569	321	218	371	258
LOC113491994	keratin, type I cytoskeletal 9	525	343	393	783	462	505	351	314	328	395	354	370	340	297	541	375	360	397
LOC113491996	CCR4-NOT transcription complex subunit 3	1314	1245	1666	1650	1743	1972	1296	1234	1283	1086	1488	1400	1063	1267	2033	1234	1275	1367
LOC113491997	voltage-dependent calcium channel gamma-4 subunit	31	28	38	37	31	43	38	29	27	54	35	20	45	29	75	29	30	50
LOC113492003	putative inorganic phosphate cotransporter	172	119	647	394	248	68	185	158	41	344	102	86	303	101	724	222	251	354
LOC113492004	coiled-coil domain-containing protein 96	4	3	6	5	9	4	2	6	1	3	7	1	8	0	12	7	13	2
LOC113492005	uncharacterized LOC113492005	493	497	477	564	559	628	407	480	393	605	511	392	498	290	488	582	500	386
LOC113492006	putative inorganic phosphate cotransporter	4368	2022	4229	4779	4908	9413	4322	3470	4901	2780	3644	6037	3274	4649	5672	4483	4723	4267
LOC113492007	putative inorganic phosphate cotransporter	7053	2732	9709	9049	12003	12850	9810	6162	7530	8908	5771	8986	5232	4443	9990	5537	9614	8791
LOC113492008	putative inorganic phosphate cotransporter	10592	2531	13762	17184	20555	18886	14913	12012	10337	8839	7008	14956	11406	11290	18171	8946	14193	16323
LOC113492009	inactive rhomboid protein 1	372	431	204	468	450	450	259	307	276	418	405	242	423	253	223	360	301	194
LOC113492011	40S ribosomal protein SA	18558	24950	16479	32709	31965	20440	24963	18079	15721	40301	29231	19987	16256	24699	26166	21721	17722	17831
LOC113492013	mitochondrial uncoupling protein 4	365	143	206	234	314	345	278	290	273	163	188	371	184	401	226	342	307	208
LOC113492015	protein enhancer of sevenless 2B	1278	1109	923	998	1215	986	937	762	917	969	1254	1340	873	1104	1011	857	997	837
LOC113492016	protein asunder	406	409	531	496	558	618	458	381	444	473	477	436	440	390	545	613	375	420
LOC113492017	uncharacterized LOC113492017	1566	1371	1909	1974	2762	1971	1649	1367	1642	1592	1909	1641	1300	1872	2094	1358	1745	1904
LOC113492018	ubiquitin carboxyl-terminal hydrolase 7	5807	4965	6568	6719	6813	7906	5185	5311	4986	5161	5746	5101	4490	5168	7755	5860	5195	6389
LOC113492019	tissue factor pathway inhibitor-like	3	1	2	0	2	0	3	4	0	0	2	1	1	1	1	1	2	1
LOC113492020	ubiquitin carboxyl-terminal hydrolase 7-like	0	1	2	1	3	2	6	1	3	2	1	0	4	4	0	0	3	3
LOC113492021	uncharacterized LOC113492021	0	2	1	3	0	1	0	2	0	0	2	0	3	2	6	0	0	0
LOC113492022	Down syndrome cell adhesion molecule-like protein Dscam2	1	1	4	2	4	0	5	0	3	3	10	2	8	2	5	1	1	4
LOC113492023	ankyrin repeat domain-containing protein 27-like	76	71	31	73	36	60	47	40	51	70	80	61	53	62	45	70	47	26
LOC113492024	H/ACA ribonucleoprotein complex subunit GAR1-like	396	144	1006	521	611	1284	599	350	833	113	195	407	86	169	962	265	837	485
LOC113492025	serine/threonine-protein kinase/endoribonuclease IRE1-like	19	51	14	36	23	12	10	14	14	81	56	26	25	33	15	33	5	15
LOC113492026	UNC93-like protein MFSD11	531	394	863	557	642	1135	589	617	477	441	388	538	499	690	752	592	753	798
LOC113492027	transmembrane protein 70 homolog, mitochondrial	770	917	355	768	780	682	500	557	645	946	1082	595	501	612	405	746	618	406
LOC113492028	testis-expressed protein 2-like	640	603	810	1059	695	1322	809	669	661	1098	656	611	1082	553	1203	1426	721	1023
LOC113492029	meteorin-like protein	28	21	28	60	29	37	25	29	18	24	23	40	41	18	50	31	47	30
LOC113492030	rho GTPase-activating protein 44-like	755	976	810	1085	1125	1168	1199	718	808	792	1023	746	820	1111	740	775	954	686
LOC113492031	tyrosine--tRNA ligase, mitochondrial	753	1053	172	844	540	326	505	334	402	1326	1277	419	575	507	302	667	487	252
LOC113492035	phosphoribosyl pyrophosphate synthase-associated protein 2	1011	1053	546	1080	916	801	737	640	640	1102	1271	707	667	990	724	884	858	666
LOC113492036	protein abnormal spindle	29	16	13	43	19	26	13	16	23	12	22	10	45	38	19	19	12	29
LOC113492037	WD repeat-containing protein 3	217	391	342	483	279	301	281	270	161	813	556	236	277	438	394	307	174	373
LOC113492038	E3 ubiquitin-protein ligase ZNF598	910	1067	3017	1387	2256	2832	920	1876	1636	1309	1225	1626	982	1602	4200	1082	1052	3017
LOC113492039	H(+)/Cl(-) exchange transporter 7	1003	670	858	1126	1338	956	1062	799	1228	592	718	817	764	1027	932	1062	1177	786
LOC113492040	uncharacterized LOC113492040	200	147	198	263	154	251	164	145	152	230	184	134	184	196	224	270	187	155
LOC113492041	signal recognition particle subunit SRP68	1472	2123	485	1821	1663	625	1252	692	939	1975	2455	1034	851	1727	749	1034	1035	493
LOC113492042	myrosinase 1-like	1957	1033	1568	2469	2251	1786	2529	1334	1681	1293	1330	2853	1891	1589	1604	1317	2060	1505
LOC113492043	protein artichoke-like	11823	9761	12589	15538	17806	15157	13837	12534	13873	10725	11407	11945	12161	14673	13232	11425	14031	12222
LOC113492044	E3 ubiquitin-protein ligase siah-1-like	326	379	323	417	597	599	275	405	453	290	542	296	327	329	407	311	366	308
LOC113492045	probable ATP-dependent RNA helicase DDX47	228	523	234	437	290	118	280	100	107	852	646	199	263	537	282	241	146	234
LOC113492046	60S ribosomal protein L29	4914	6629	4401	8653	8727	5005	6852	4414	4311	9438	8015	5496	4472	6676	6148	5779	5558	4635
LOC113492047	eukaryotic translation initiation factor 3 subunit D	2160	4227	990	3873	2025	1100	1762	1047	1182	6034	5423	1286	2040	2777	1404	2592	1181	998
LOC113492048	facilitated trehalose transporter Tret1-like	2267	1656	1086	3262	2487	2380	2221	1769	2175	1667	2046	1624	1796	1305	1312	1716	2003	1079
LOC113492049	facilitated trehalose transporter Tret1-like	86	127	55	119	132	127	64	114	139	103	141	107	97	141	114	102	97	107
LOC113492050	facilitated trehalose transporter Tret1-like	279	198	217	285	360	331	290	220	324	263	267	379	310	298	234	229	327	262
LOC113492051	facilitated trehalose transporter Tret1-like	318	603	84	287	382	282	154	203	565	468	842	345	234	191	113	203	175	108
LOC113492052	glucose dehydrogenase [FAD, quinone]-like	2985	705	1546	4856	2203	2027	5074	1639	970	1813	1722	2558	2343	695	3613	3361	4055	1923
LOC113492053	glucose dehydrogenase [FAD, quinone]-like	1	0	1	3	0	0	0	1	3	1	1	3	2	6	25	1	1	1
LOC113492054	glucose dehydrogenase [FAD, quinone]-like	0	0	0	210	0	1	1878	0	0	0	0	101	0	3534	0	1144	1	0
LOC113492055	PHD finger-like domain-containing protein 5A	62	67	44	64	47	35	43	28	41	60	82	60	42	106	44	35	51	43
LOC113492056	glucose dehydrogenase [FAD, quinone]-like	2	2	5	926	9	11	256	2	0	2	0	833	2	2375	78	315	3	0
LOC113492057	glucose dehydrogenase [FAD, quinone]-like	2	1	3	5	2	7	2	1	0	0	1	2	5	3	3	4	1	2
LOC113492058	uncharacterized GMC-type oxidoreductase Mb1310-like	2	0	0	0	0	0	2	0	0	0	0	6	4	26	3	6	0	2
LOC113492059	glucose dehydrogenase [FAD, quinone]-like	1	1	2	5	0	1	12	1	1	1	0	6	2	13	3	11	0	4
LOC113492060	protein eva-1 homolog C-like	52	9	17	27	21	6	29	23	13	12	3	14	30	14	46	6	82	29
LOC113492061	uncharacterized LOC113492061	32	13	21	14	27	45	13	10	19	16	16	16	23	6	33	27	21	27
LOC113492062	glucose dehydrogenase [FAD, quinone]-like	1	0	0	36	0	0	709	0	0	0	0	430	0	2564	0	513	1	0
LOC113492063	alcohol dehydrogenase [acceptor]-like	4	0	0	1	1	1	7	0	3	4	0	1	1	14	0	3	1	2
LOC113492064	kinesin-like protein KIF12	4	5	3	2	4	3	3	1	4	0	8	5	5	12	0	4	1	0
LOC113492065	17-beta-hydroxysteroid dehydrogenase 14-like	8816	20803	2528	13901	9948	4708	5953	6426	10322	20022	21011	5239	11778	14965	3073	6589	4737	3259
LOC113492066	uncharacterized oxidoreductase SERP2049-like	6498	8927	375	8639	3619	414	2684	1334	2324	8729	8361	707	7139	1975	223	3474	1617	368
LOC113492067	uncharacterized oxidoreductase SSP0419-like	4003	4380	1985	3209	3963	2228	3166	2712	3024	3797	5145	1402	1708	2918	1481	2149	3179	1232
LOC113492068	uncharacterized oxidoreductase SERP2049-like	719	1701	80	941	967	614	541	501	1162	4162	1412	299	1237	823	139	755	244	190
LOC113492069	uncharacterized oxidoreductase SERP2049-like	1259	1507	514	2451	1931	399	1200	1376	539	3344	1451	213	1087	178	696	1754	576	589
LOC113492070	uncharacterized oxidoreductase SERP2049-like	124	197	49	204	124	79	98	47	92	678	235	69	56	24	62	110	90	82
LOC113492071	uncharacterized oxidoreductase SERP2049-like	46	95	60	103	58	164	50	66	40	412	111	60	98	19	44	185	70	65
LOC113492072	uncharacterized oxidoreductase SERP2049-like	9	12	11	25	6	32	13	7	23	54	12	9	8	4	2	25	14	7
LOC113492073	17-beta-hydroxysteroid dehydrogenase 14-like	1	1	0	0	0	0	0	0	0	11	1	0	1	0	0	3	1	0
LOC113492074	myosin-IB	24630	33789	20920	33960	37092	30027	19569	25187	23402	33686	37675	20731	23834	20934	28448	31299	21620	26924
LOC113492075	uncharacterized oxidoreductase TM_0325-like	1495	1697	983	1368	2760	162	1538	928	868	4163	1715	742	860	198	623	860	1126	645
LOC113492076	uncharacterized oxidoreductase TM_0325-like	45	40	24	115	78	3	22	24	19	227	40	18	34	2	27	31	22	25
LOC113492077	uncharacterized LOC113492077	149	91	111	151	147	174	106	109	105	79	94	78	75	57	132	104	162	88
LOC113492078	deoxyhypusine hydroxylase	1931	2530	856	1804	1641	1615	1899	1672	1979	1782	3022	1050	1329	2696	927	1319	1491	823
LOC113492079	cytoglobin	1216	383	1314	1445	892	1843	1962	1607	763	1075	550	1142	1485	1209	1603	818	1410	2761
LOC113492080	protein Gawky	2594	2324	2199	2805	2391	3418	1281	2152	1935	2307	2538	2211	2040	1958	2706	2739	2214	2321
LOC113492081	transmembrane protein 104 homolog	700	1152	607	872	973	949	672	743	911	665	1096	667	498	800	373	927	962	437
LOC113492082	TBC1 domain family member 16	129	76	174	159	158	163	72	139	104	123	149	117	82	84	126	150	81	98
LOC113492083	cyclin-dependent kinase 12-like	1238	738	545	1486	824	703	867	733	664	1066	946	788	832	938	866	1071	752	669
LOC113492084	zinc-type alcohol dehydrogenase-like protein SE_1777	719	484	877	933	970	792	891	1191	829	700	682	378	291	354	709	592	666	644
LOC113492085	zinc-type alcohol dehydrogenase-like protein SE_1777	3512	8222	459	6444	5845	2090	2138	3340	4937	6725	8319	1705	1988	1502	786	2695	2155	903
LOC113492086	nudC domain-containing protein 3	110	185	95	141	225	159	138	123	139	162	169	111	107	122	153	93	114	96
LOC113492087	Usher syndrome type-1G protein homolog	4692	3557	2351	4872	5204	4402	3257	3545	3943	3166	4085	3024	3060	3295	2848	3291	3920	2384
LOC113492088	uncharacterized LOC113492088	321	250	284	433	306	343	263	208	248	261	324	242	249	218	291	319	276	253
LOC113492089	homeobox protein unc-4	18	14	9	34	25	7	12	12	16	19	21	9	25	24	12	20	18	13
LOC113492090	uncharacterized LOC113492090	112	117	152	172	147	183	128	116	113	134	140	129	110	135	159	113	122	142
LOC113492091	uncharacterized LOC113492091	76	77	54	68	51	93	56	56	75	54	81	82	48	63	83	72	55	48
LOC113492092	suppressor of cytokine signaling 2-like	388	182	411	572	228	302	294	184	164	445	181	242	300	381	427	291	274	356
LOC113492093	cGMP-dependent protein kinase, isozyme 2 forms cD4/T1/T3A/T3B-like	4677	3524	3527	5025	4374	4707	3045	2968	3397	3986	3834	3389	3596	3288	4394	4192	4410	3636
LOC113492095	Fanconi anemia group I protein homolog	338	304	336	586	449	744	398	465	381	550	421	558	780	673	696	453	226	616
LOC113492096	uncharacterized LOC113492096	848	902	487	1228	750	880	532	717	602	1207	948	633	651	977	691	828	566	518
LOC113492098	neurotrophin receptor-interacting factor homolog	635	603	695	651	545	614	449	590	523	568	633	474	666	645	639	680	613	587
LOC113492099	neurotrophin receptor-interacting factor homolog	6	1	0	6	2	0	3	1	1	0	0	9	4	4	3	3	0	4
LOC113492101	WD repeat-containing protein 81	241	299	333	275	334	523	142	311	296	249	342	270	201	286	330	319	360	380
LOC113492102	sodium/potassium-transporting ATPase subunit alpha-like	59	32	51	28	30	62	41	33	30	28	34	43	45	40	33	83	75	38
LOC113492103	coiled-coil domain-containing protein 40	1	2	0	7	3	0	9	4	0	1	5	4	5	9	3	0	3	3
LOC113492104	gastrula zinc finger protein XlCGF58.1-like	14	14	19	23	16	20	15	6	14	24	12	21	22	20	19	21	15	21
LOC113492105	intraflagellar transport protein 56	1	9	5	11	14	2	8	0	9	9	13	7	10	6	7	4	5	6
LOC113492106	uridine 5'-monophosphate synthase	238	442	169	437	223	129	198	137	132	591	578	248	215	435	227	235	160	207
LOC113492107	zinc finger protein 1 homolog	119	177	101	124	147	151	99	129	129	126	146	111	101	149	114	127	151	105
LOC113492108	cuticle protein 7-like	0	0	2	1	0	4	1	0	0	2	0	2	2	1	2	0	1	3
LOC113492109	lethal(2) giant larvae protein	6733	6923	6844	9671	9558	10708	7295	6768	6560	7632	7884	6856	6902	7390	8412	8809	6329	7794
LOC113492110	thrombospondin type-1 domain-containing protein 7A-like	4	11	2	10	23	6	6	3	2	5	13	15	17	10	17	3	7	13
LOC113492111	protein shuttle craft	1619	1391	1199	1435	1766	1739	920	1414	1556	1360	1507	1458	1071	1450	1513	1234	1282	1348
LOC113492112	NADH-ubiquinone oxidoreductase 75 kDa subunit, mitochondrial-like	13	10	15	9	11	4	9	12	15	5	11	14	10	20	15	6	12	5
LOC113492113	uncharacterized LOC113492113	47	40	41	45	69	27	36	35	57	16	58	30	28	62	39	50	28	16
LOC113492114	uncharacterized LOC113492114	2	0	0	1	0	3	4	0	1	1	2	0	5	1	0	0	5	2
LOC113492115	uncharacterized protein C1orf194 homolog	2	2	3	6	3	7	0	9	1	2	0	0	2	5	3	2	1	1
LOC113492116	U3 small nucleolar RNA-interacting protein 2	45	90	29	48	44	19	29	21	30	152	151	73	18	148	53	30	28	45
LOC113492117	DNA fragmentation factor subunit beta	19	10	27	29	17	32	16	15	11	28	10	23	37	20	29	21	16	24
LOC113492118	ribosome biogenesis regulatory protein homolog	468	731	763	764	624	587	543	533	402	1251	1032	730	568	934	1128	727	488	809
LOC113492119	serine/arginine-rich splicing factor 2	2710	2737	1164	3067	2468	1722	1804	1683	1570	3510	3355	1717	2128	2696	1590	2100	2028	1379
LOC113492120	INO80 complex subunit C	54	88	126	60	121	94	73	65	85	69	81	106	38	98	84	73	86	90
LOC113492122	DNA excision repair protein ERCC-6-like	221	226	249	215	208	292	220	208	240	206	227	311	196	253	310	179	220	234
LOC113492123	protein penguin	338	521	202	592	272	163	303	212	176	958	749	341	473	733	282	349	181	301
LOC113492124	dual specificity mitogen-activated protein kinase kinase 6	1132	1016	800	1217	1329	883	938	781	956	1085	1239	1071	875	997	854	853	1123	723
LOC113492125	thymidylate kinase	263	333	235	298	290	162	220	250	182	406	452	204	209	206	246	348	275	258
LOC113492126	transmembrane protein 94-like	636	624	383	780	926	609	541	516	557	713	733	496	491	470	467	443	590	413
LOC113492127	uncharacterized LOC113492127	963	717	902	1322	951	1693	651	869	809	922	850	941	784	739	1167	964	975	1018
LOC113492128	cytokine receptor	267	144	199	225	143	357	81	177	152	116	174	218	187	194	253	159	173	216
LOC113492129	transmembrane protein 94-like	165	116	176	190	225	294	118	173	149	110	124	138	120	112	238	116	146	196
LOC113492130	ribonuclease Z, mitochondrial	482	728	322	715	554	298	319	343	307	862	844	374	336	732	385	399	323	372
LOC113492131	rap1 GTPase-activating protein 1	257	186	232	526	253	211	122	228	177	462	210	227	319	218	238	712	159	163
LOC113492132	26S proteasome non-ATPase regulatory subunit 4	2329	2362	1623	2914	3062	2178	2440	2006	2368	2594	2862	2221	1825	2094	2042	1947	2167	1754
LOC113492133	nudix hydrolase 8-like	760	820	404	896	789	529	563	568	579	1102	937	555	525	531	505	700	655	519
LOC113492134	mesencephalic astrocyte-derived neurotrophic factor homolog	1280	1586	172	924	750	289	910	388	598	1319	1394	601	550	1300	251	458	819	186
LOC113492135	putative ATP synthase subunit f, mitochondrial	11295	13190	7091	14423	18057	11380	12520	9279	10751	16740	16635	8677	8105	7631	8932	12272	11015	8022
LOC113492136	uncharacterized LOC113492136	2	0	2	8	3	7	5	4	5	7	4	26	2	5	2	5	1	7
LOC113492137	protein yellow-like	21	24	77	50	27	52	78	19	22	19	21	217	13	995	56	81	17	60
LOC113492138	protein yellow-like	1	2	4	4	2	0	0	1	1	0	5	2	4	10	0	5	0	1
LOC113492140	protein yellow-like	0	1	0	1	3	1	0	1	0	0	5	1	4	5	0	0	0	2
LOC113492141	casein kinase I	1220	1099	1055	1118	1170	1139	852	859	797	937	1109	902	1030	1086	948	1310	1273	1003
LOC113492142	L-xylulose reductase-like	1804	953	723	1478	1685	1309	1330	911	1031	1183	1392	1265	956	1290	953	1075	1873	811
LOC113492143	L-xylulose reductase-like	662	305	734	618	811	854	731	564	639	366	551	515	408	305	995	538	896	797
LOC113492144	protein dimmed-like	742	251	623	581	574	985	602	489	432	658	419	703	602	1736	1219	566	603	526
LOC113492146	uncharacterized LOC113492146	903	462	485	954	770	964	507	507	545	882	632	619	658	487	742	753	674	665
LOC113492148	ATP-binding cassette sub-family A member 1	223	192	119	277	253	353	92	163	271	298	217	208	153	151	239	218	214	215
LOC113492149	ubiquitin carboxyl-terminal hydrolase 43	802	829	719	839	801	1005	574	645	653	764	802	669	508	708	912	791	759	669
LOC113492150	ATP-binding cassette sub-family A member 3-like	6747	6512	14496	11975	11271	13193	9260	7539	8893	10520	7826	11028	10389	7588	18626	10592	9542	16763
LOC113492151	28S ribosomal protein S7, mitochondrial	491	712	274	545	467	349	416	302	385	688	813	427	343	516	359	377	375	277
LOC113492152	transducin beta-like protein 3	172	301	164	258	118	92	109	70	69	535	472	184	188	356	194	177	113	148
LOC113492153	kinesin-like protein KIF19	28	42	6	50	43	20	24	21	31	26	36	35	9	30	29	35	42	23
LOC113492154	glycine receptor subunit alphaZ1-like	714	610	421	1048	603	964	573	555	581	483	792	511	618	439	870	763	666	702
LOC113492155	dual specificity mitogen-activated protein kinase kinase 4-like	1058	929	695	868	892	858	613	733	787	820	1018	760	786	711	720	1180	970	610
LOC113492156	mitochondrial dicarboxylate carrier	2907	1797	1527	2643	2335	2004	1182	1383	1532	2577	2643	1291	1353	1500	1940	1973	2587	1490
LOC113492157	DNA-directed RNA polymerase I subunit RPA43	166	113	166	194	188	333	229	181	240	153	152	180	277	364	310	235	128	197
LOC113492158	uncharacterized LOC113492158	171	118	134	127	133	165	80	70	99	116	125	86	108	149	146	143	198	119
LOC113492159	transmembrane protein 186	77	73	54	68	75	40	63	54	48	123	102	50	51	60	65	85	84	57
LOC113492160	aldo-keto reductase AKR2E4-like	46	36	19	98	100	47	73	42	34	42	38	68	50	73	41	49	68	48
LOC113492161	chaoptin-like	15	16	3	25	12	16	15	14	7	17	33	15	7	16	13	27	20	12
LOC113492162	protein SDA1 homolog	413	445	215	435	244	115	202	211	153	921	835	271	267	620	330	306	209	366
LOC113492163	DNA polymerase subunit gamma-2, mitochondrial	447	570	308	493	479	348	280	345	375	660	638	306	265	439	341	372	294	311
LOC113492164	ER lumen protein-retaining receptor	4791	3666	1182	2956	2790	2522	2478	2058	2559	2869	4099	2860	3023	3573	1516	3818	3308	1366
LOC113492165	glutamyl-tRNA(Gln) amidotransferase subunit C, mitochondrial	288	265	134	198	139	183	119	156	151	298	323	138	154	182	127	232	137	129
LOC113492166	ragulator complex protein LAMTOR2 homolog	295	336	365	296	357	313	298	268	348	269	331	313	234	376	289	318	395	266
LOC113492167	WD repeat domain phosphoinositide-interacting protein 3	280	239	256	316	302	417	309	295	317	235	271	260	229	305	370	308	336	330
LOC113492168	intraflagellar transport protein 140 homolog	27	17	8	41	9	15	8	17	21	26	22	20	18	26	16	13	16	17
LOC113492169	translation factor GUF1 homolog, mitochondrial	344	462	265	387	399	290	222	222	290	382	540	270	196	305	259	248	236	263
LOC113492170	nibrin	101	126	54	64	56	63	61	55	52	65	154	113	46	119	85	60	98	80
LOC113492171	ribosomal L1 domain-containing protein CG13096	161	313	111	237	116	74	129	73	96	689	479	217	170	406	110	153	92	100
LOC113492173	Golgi to ER traffic protein 4 homolog	823	919	692	732	662	785	515	575	671	813	984	638	581	608	714	675	715	620
LOC113492174	nudix hydrolase 8-like	938	902	646	890	817	784	713	619	739	1000	1101	581	581	748	613	718	797	551
LOC113492175	dynein assembly factor 5, axonemal	123	152	64	120	123	130	88	74	133	110	100	111	82	97	60	59	133	62
LOC113492176	poly(A)-specific ribonuclease PARN-like	208	257	111	253	212	114	146	103	167	296	335	154	120	215	175	130	151	138
LOC113492181	leucine-rich repeat and death domain-containing protein 1-like	41	53	38	46	43	59	47	37	37	39	54	57	45	53	51	37	54	44
LOC113492183	uncharacterized LOC113492183	277	260	307	248	255	385	194	280	260	297	226	285	254	252	349	282	350	292
LOC113492184	probable enoyl-CoA hydratase, mitochondrial	38571	44503	20167	46436	57682	37897	34807	26658	40172	39700	52517	36809	23576	19658	22408	29164	37764	23874
LOC113492185	nucleoside-triphosphatase THEP1	81	74	96	92	67	131	75	77	86	75	75	93	76	93	95	94	82	97
LOC113492186	glutaminyl-peptide cyclotransferase	374	433	383	494	615	368	167	374	338	454	429	264	228	327	419	357	480	359
LOC113492188	sorting nexin-8-like	76	34	47	68	71	66	62	56	37	58	60	63	45	71	64	53	68	54
LOC113492189	synaptotagmin-15-like	0	2	5	9	5	1	0	0	1	2	7	3	1	6	6	1	3	3
LOC113492190	UPF0193 protein EVG1 homolog	2	1	1	5	3	1	3	4	3	3	2	2	13	28	0	0	1	2
LOC113492191	uncharacterized LOC113492191	524	638	256	411	430	326	262	246	383	573	798	362	392	501	254	423	381	233
LOC113492192	histone H3.3	3103	2709	2687	3387	4126	2938	2882	2311	2786	2749	3345	3013	2291	3057	3246	2970	2976	2568
LOC113492193	putative E3 ubiquitin-protein ligase UNKL	619	496	993	683	595	1289	768	824	568	574	482	640	859	572	985	1022	794	1052
LOC113492194	diphthine methyltransferase	80	121	69	95	134	116	72	99	92	111	145	87	62	135	85	90	102	87
LOC113492195	B9 domain-containing protein 1	12	4	8	14	16	12	18	4	8	17	11	4	6	7	4	9	16	7
LOC113492196	acylamino-acid-releasing enzyme-like	950	866	1173	1367	1607	1629	933	849	1115	1090	1230	1002	783	1100	1659	984	993	1194
LOC113492197	basic juvenile hormone-suppressible protein 2	181546	647	70545	69998	20195	16531	227603	14304	2992	13	30	7828	22985	44879	50361	1425	124817	42664
LOC113492198	forkhead box protein J1-A-like	4	12	4	10	4	5	10	2	7	4	11	7	7	4	12	9	12	9
LOC113492199	uncharacterized LOC113492199	2	2	0	1	7	1	0	0	1	2	2	2	3	1	1	1	0	1
LOC113492200	alcohol dehydrogenase [acceptor]-like	136	114	106	94	81	98	48	79	83	136	109	103	82	114	114	100	85	89
LOC113492201	geranylgeranyl transferase type-2 subunit beta	469	525	356	497	537	376	345	318	401	458	546	425	283	392	335	338	384	273
LOC113492202	galactokinase-like	669	525	1101	824	667	1547	571	613	461	318	467	526	320	295	1205	413	726	918
LOC113492203	guanylate cyclase 32E-like	603	522	451	346	194	1013	216	458	425	126	223	181	137	281	393	188	328	303
LOC113492204	basic juvenile hormone-suppressible protein 2-like	134764	184	48338	39209	12095	13020	152388	11794	2525	21	41	6793	13977	35602	36989	433	104713	29418
LOC113492205	oxidoreductase-like domain-containing protein 1	120	110	121	120	152	137	97	96	130	137	151	108	74	121	143	168	130	134
LOC113492206	rho GDP-dissociation inhibitor 1	11394	9794	5833	10759	11096	9209	7194	7123	8328	8534	10318	8340	7633	6702	6085	9986	9567	6071
LOC113492207	uncharacterized LOC113492207	13	18	44	30	34	44	6	11	35	24	19	175	18	8	71	25	13	70
LOC113492208	uncharacterized LOC113492208	5	8	5	10	8	2	8	5	9	8	11	5	27	5	10	16	7	8
LOC113492209	arylphorin subunit alpha-like	61	1	921	47	13	25	115	13	2	5	4	25	95	27	254	9	86	182
LOC113492210	lipase 3-like	63773	57363	42423	126102	89505	58615	55661	56021	48020	94132	60375	67393	61377	43107	46926	69600	32220	50885
LOC113492211	probable chitinase 10	64	58	17	94	59	40	21	33	22	110	107	22	51	27	16	54	40	25
LOC113492212	guanine nucleotide-binding protein subunit gamma-e	450	274	277	403	353	256	313	226	244	307	391	371	443	173	292	415	422	209
LOC113492213	uncharacterized LOC113492213	268	33	47	151	80	17	278	25	1	58	31	7	94	37	80	48	306	63
LOC113492214	uncharacterized LOC113492214	18	3	10	6	3	8	10	2	3	1	7	7	2	2	7	11	8	11
LOC113492215	myosin heavy chain, non-muscle	10146	10045	5931	13414	11408	10504	8014	7157	8474	9251	11358	9165	7096	9187	7494	9045	8813	6627
LOC113492216	chorion peroxidase-like	47	20	10	52	24	34	11	14	20	77	42	21	26	24	28	52	29	27
LOC113492217	probable low-specificity L-threonine aldolase 2	204	114	56	245	157	79	160	66	83	139	195	87	141	67	69	142	137	50
LOC113492218	inositol monophosphatase 1	357	332	153	377	390	256	290	234	273	400	445	262	257	252	166	300	372	197
LOC113492219	beta-1,3-galactosyltransferase brn-like	93	37	82	81	77	87	52	56	63	51	61	88	42	77	128	43	61	89
LOC113492220	protein C10	126	132	75	119	133	143	127	116	88	95	150	123	59	128	120	82	130	117
LOC113492221	transmembrane channel-like protein 3	1200	1023	1873	1462	1829	1478	1567	1462	1604	1098	1163	1889	1078	1404	1948	1668	1661	1832
LOC113492222	arylphorin subunit alpha-like	149	77	66	220	79	101	69	82	93	126	136	204	109	49	139	125	128	78
LOC113492223	GSK3-beta interaction protein	140	81	134	179	155	206	161	129	152	85	108	169	113	106	165	108	171	114
LOC113492224	dynein heavy chain 3, axonemal	25	23	15	33	28	19	8	17	22	28	42	27	36	42	26	20	27	17
LOC113492225	uncharacterized LOC113492225	4	2	0	1	0	1	3	0	0	2	4	4	1	0	4	3	3	1
LOC113492227	uncharacterized LOC113492227	0	0	0	3	1	5	0	2	0	1	2	1	0	3	0	0	0	0
LOC113492229	vicilin-like seed storage protein At2g18540	13	21	11	19	23	26	27	15	19	12	15	27	9	11	18	20	17	19
LOC113492230	troponin C	2980	2886	2253	4335	4357	3762	3171	2817	2763	3839	3181	2870	2527	1538	3099	3073	2794	2652
LOC113492231	allatostatin-A receptor	124	68	106	153	169	225	93	69	142	90	98	124	78	107	107	87	116	74
LOC113492232	sucrose-6-phosphate hydrolase-like	9	4	5	4	17	17	6	1	8	3	3	27	7	8	8	3	12	5
LOC113492233	lipase 3-like	39	2	9	42	7	4	11	1	1	48	1	2	77	1	6	8	16	2
LOC113492235	sucrose-6-phosphate hydrolase-like	16772	5461	23737	9725	40058	31361	22822	18610	26054	8643	13423	32595	7525	16321	20687	6132	31038	21266
LOC113492236	glucose dehydrogenase [FAD, quinone]-like	3911	4455	4784	3557	3933	3908	5142	3918	6382	4127	5659	3698	3729	10025	5346	3845	4482	4965
LOC113492237	nuclear pore complex protein Nup85	108	105	52	122	113	106	109	71	87	121	181	105	97	115	88	74	56	90
LOC113492238	epsin-1	8662	7013	6205	9834	10581	10205	8909	7219	7700	7844	7913	6812	6369	7934	6470	10898	7935	5422
LOC113492239	arylphorin subunit alpha-like	445156	19434	55993	224791	103596	17934	353894	30393	3079	30505	19128	14989	157376	51981	107800	43108	434528	123249
LOC113492240	protein singed	790	377	605	999	778	955	814	568	559	322	537	581	539	599	589	779	830	478
LOC113492242	peptidyl-tRNA hydrolase ICT1, mitochondrial	417	689	132	494	411	286	321	223	273	750	784	264	242	338	155	384	341	166
LOC113492244	uncharacterized LOC113492244	536	794	326	740	808	514	351	463	602	690	922	499	390	498	494	427	406	403
LOC113492246	protein gooseberry	3	0	7	12	1	5	23	3	4	0	5	27	11	78	3	17	1	10
LOC113492248	pickpocket protein 28-like	0	0	8	15	4	0	4	6	5	3	1	4	11	1	0	8	6	5
LOC113492249	adrenodoxin-like	9	4	0	1	5	0	7	4	2	2	5	5	7	5	0	6	9	3
LOC113492250	tetratricopeptide repeat protein 1-like	334	480	227	461	440	304	354	302	301	408	437	283	250	304	262	246	330	247
LOC113492251	mucin-2-like	8	4	3	331	9	7	737	6	2	7	11	928	17	3870	9	1538	8	15
LOC113492252	H/ACA ribonucleoprotein complex non-core subunit NAF1	513	456	715	767	855	634	732	509	538	715	636	489	469	617	798	547	621	670
LOC113492253	protein gooseberry-neuro-like	2	0	1	8	2	4	34	0	0	4	0	28	6	74	4	27	0	5
LOC113492254	transferrin-like	9415	10131	6679	12602	15393	10260	9664	8684	10372	8727	11627	9234	9699	14288	8088	7863	9286	7640
LOC113492255	transferrin-like	14128	13984	9620	16930	20079	14275	13356	11735	14434	12589	16914	13051	14418	19859	11162	11637	12856	10199
LOC113492256	uncharacterized LOC113492256	7506	7071	8759	9042	6377	8881	8771	6714	6046	9741	7856	6107	6386	9126	11119	7619	7056	8720
LOC113492257	uncharacterized LOC113492257	99	129	115	132	142	132	87	120	113	112	161	130	65	118	139	104	87	97
LOC113492258	uncharacterized LOC113492258	171	193	144	173	242	192	122	125	140	160	206	171	100	173	172	156	181	149
LOC113492259	charged multivesicular body protein 7	67	87	117	124	71	179	44	105	80	66	90	83	73	91	178	119	74	101
LOC113492260	major facilitator superfamily domain-containing protein 6-like	378	269	480	459	452	783	331	319	337	267	285	417	287	276	526	380	498	409
LOC113492261	uncharacterized LOC113492261	65081	19602	44070	70901	48053	127134	47322	48277	53228	33663	30876	51953	49193	40518	102916	40308	51185	70894
LOC113492262	UDP-N-acetylhexosamine pyrophosphorylase-like protein 1	1524	1921	1305	1515	1580	855	1137	1156	1038	1321	1431	1381	1027	2125	915	1156	1281	1033
LOC113492263	regulator of G-protein signaling 7	16	23	41	28	17	38	4	30	18	19	9	31	15	7	40	38	12	32
LOC113492264	pantothenate kinase 3-like	373	273	839	505	743	816	358	442	359	358	293	594	445	574	827	399	508	709
LOC113492265	pantothenate kinase 3-like	188	134	563	325	424	539	283	280	227	211	178	338	300	350	543	255	330	420
LOC113492266	uncharacterized LOC113492266	112699	19985	92727	107988	113312	215209	110454	77243	105577	32008	38415	112159	66683	101885	195015	50216	100360	130476
LOC113492267	RNA exonuclease 4	142	162	109	191	70	73	101	72	90	263	215	109	138	269	121	137	88	118
LOC113492268	4,5-DOPA dioxygenase extradiol-like	330	346	298	332	378	405	278	307	310	377	399	283	228	243	390	262	286	304
LOC113492269	4,5-DOPA dioxygenase extradiol-like	209	212	185	234	252	256	167	213	201	228	258	189	119	169	229	211	189	197
LOC113492270	extradiol ring-cleavage dioxygenase-like	13	0	11	21	8	1	19	3	1	16	4	13	11	26	8	6	15	3
LOC113492271	extradiol ring-cleavage dioxygenase-like	15	5	8	14	7	4	14	1	0	1	1	7	11	15	6	5	6	4
LOC113492272	tetratricopeptide repeat protein 1-like	39	41	42	68	92	40	54	42	56	59	60	47	27	63	35	37	35	44
LOC113492274	nuclear pore complex protein Nup98-Nup96-like	7	4	11	10	4	9	7	6	9	4	7	7	7	5	15	6	0	8
LOC113492275	alpha-1,6-mannosyl-glycoprotein 2-beta-N-acetylglucosaminyltransferase-like	40	62	48	59	41	89	33	61	58	57	102	66	43	31	51	54	50	59
LOC113492276	uncharacterized protein DDB_G0271670-like	1	0	2	3	2	6	4	2	3	0	0	8	0	3	5	0	7	7
LOC113492279	adrenodoxin-like	63	86	33	51	49	28	43	44	44	54	104	33	35	40	33	38	67	24
LOC113492280	uncharacterized LOC113492280	0	0	0	0	2	0	0	0	0	2	0	3	3	1	1	2	3	2
LOC113492283	endocuticle structural glycoprotein ABD-4-like	3	3	0	6	2	0	3	0	4	4	6	5	5	3	0	1	1	0
LOC113492286	uncharacterized LOC113492286	985	14	2365	688	1683	7069	767	723	2187	20	78	4126	360	742	4825	134	5696	4125
LOC113492288	major facilitator superfamily domain-containing protein 6-like	813	540	1009	995	944	1695	678	774	621	526	616	1039	607	538	1164	758	847	942
LOC113492289	cytochrome P450 6B7-like	11	6	608	22	0	258	43	54	86	0	4	1	1	25	7	2	2	0
LOC113492290	PR domain zinc finger protein 5-like	4	2	5	1	0	0	3	0	1	0	5	1	4	4	2	3	1	0
LOC113492291	E3 ubiquitin-protein ligase RLIM-like	196	150	232	219	281	290	175	201	170	197	184	198	161	116	279	240	188	238
LOC113492292	uncharacterized LOC113492292	135	133	221	220	272	241	108	153	162	174	251	117	112	118	307	176	157	213
LOC113492293	uncharacterized LOC113492293	166	117	185	186	153	207	134	169	135	81	137	177	154	153	117	228	189	118
LOC113492294	uncharacterized LOC113492294	56	59	100	134	144	122	76	117	98	50	109	101	82	71	112	107	98	78
LOC113492295	uncharacterized LOC113492295	2331	1269	2435	2639	4217	2470	3516	1346	2419	955	1477	3742	2715	2541	2323	2221	3769	2155
LOC113492296	programmed cell death protein 4	910	1175	2349	1460	1903	2565	720	1866	968	1894	1325	1169	1200	1267	2989	1878	961	2793
LOC113492297	uncharacterized LOC113492297	32	18	16	34	13	38	22	8	31	46	16	35	21	20	35	36	21	30
LOC113492298	uncharacterized LOC113492298	28	42	26	29	30	44	23	28	24	39	42	46	29	23	32	34	27	32
LOC113492299	golgin subfamily A member 6-like protein 22	376	360	336	551	578	580	255	368	347	441	419	280	314	238	480	390	335	370
LOC113492300	uncharacterized LOC113492300	10065	10373	8266	15394	18494	8237	14121	10387	9864	13625	11744	8077	13462	15152	8525	10839	10477	8019
LOC113492301	neuropeptide-like precursor 1	2	2	1	7	1	5	2	2	2	2	1	8	7	5	14	1	6	2
LOC113492302	39S ribosomal protein L43, mitochondrial	355	727	125	494	448	202	297	222	284	660	775	221	226	319	175	344	255	162
LOC113492303	mannosyl-oligosaccharide glucosidase	485	489	95	446	382	325	252	256	247	256	487	251	247	455	223	278	312	134
LOC113492304	LIM domain-binding protein 2	2124	1579	1392	2025	1799	2079	1347	1421	1330	1505	1874	1812	1625	1393	1776	2350	1417	1464
LOC113492305	translocon-associated protein subunit delta	4091	3893	579	3983	3238	1155	3998	1373	1836	3997	4207	2881	1911	3887	806	2882	2651	637
LOC113492306	cytochrome c oxidase assembly factor 4 homolog, mitochondrial	270	266	277	415	728	340	433	351	357	302	428	318	243	311	418	357	505	380
LOC113492307	methyltransferase-like protein 17, mitochondrial	96	171	75	109	121	107	83	77	93	215	206	96	69	134	110	69	63	98
LOC113492308	uncharacterized LOC113492308	27	20	36	39	32	71	46	47	55	9	45	17	14	29	56	38	44	43
LOC113492309	syndetin-like	188	178	276	202	164	313	161	161	160	157	215	152	142	106	287	194	186	261
LOC113492310	beta-TrCP	538	558	275	567	311	504	285	349	419	386	588	408	333	396	403	389	392	321
LOC113492311	titin homolog	200	311	104	253	255	158	145	137	149	265	353	204	157	304	157	141	188	148
LOC113492312	cilia- and flagella-associated protein 91-like	2	5	1	6	3	8	3	2	6	4	6	5	3	4	5	2	5	4
LOC113492313	conserved oligomeric Golgi complex subunit 7	449	477	359	578	699	549	491	441	548	412	587	455	355	490	517	375	412	420
LOC113492314	uncharacterized LOC113492314	56	51	92	70	48	107	127	78	74	47	71	59	50	68	120	75	74	91
LOC113492315	synaptic vesicular amine transporter	5	2	3	16	6	1	3	2	0	2	8	1	5	5	7	4	1	0
LOC113492318	probable tyrosyl-DNA phosphodiesterase	224	209	154	258	321	240	184	189	236	223	283	271	160	324	257	173	236	212
LOC113492319	gametocyte-specific factor 1-like	89	102	128	99	141	154	95	93	89	66	99	98	72	96	123	100	94	88
LOC113492320	uncharacterized LOC113492320	11434	11278	5995	10422	10218	12125	8142	9465	9838	9339	13006	8918	8765	8320	6121	11256	9207	6617
LOC113492321	protein neuralized	73	122	128	174	103	176	93	116	102	131	107	120	126	84	157	168	94	119
LOC113492322	uncharacterized LOC113492322	28	46	21	58	20	22	11	16	17	47	42	20	21	20	24	31	22	18
LOC113492323	60S ribosomal protein L13a	4	2	1	3	4	2	4	1	2	6	12	13	11	8	4	1	0	2
LOC113492324	oocyte zinc finger protein XlCOF19-like	81	68	68	86	66	89	55	57	59	61	63	72	59	51	121	47	73	76
LOC113492325	uncharacterized LOC113492325	548	333	513	532	524	683	535	435	399	497	366	432	390	186	765	554	586	504
LOC113492326	glycerol-3-phosphate acyltransferase 4	3000	3932	3838	3475	5691	7424	2616	2556	4478	2020	3764	5005	2608	2161	4590	2543	4051	3582
LOC113492327	alpha-centractin	872	1089	402	976	919	881	627	631	705	802	1172	632	620	877	476	674	715	483
LOC113492328	aldose reductase-like	6982	8064	10485	11193	15598	13793	7759	7337	8131	11371	8769	7047	6117	4013	10912	7280	8327	8386
LOC113492329	myotrophin-like	54	49	40	30	37	58	44	44	53	46	60	62	41	60	26	55	90	36
LOC113492330	ATP synthase subunit e, mitochondrial	6490	7076	3852	8536	10440	6907	7345	5326	6117	8338	8411	4907	4660	4030	4784	7023	6986	4835
LOC113492331	GDP-fucose protein O-fucosyltransferase 2	23	32	37	37	18	24	52	24	25	26	30	33	29	33	37	23	25	32
LOC113492332	phosphate carrier protein, mitochondrial-like	44549	53159	34565	65575	68869	46670	45680	42770	42207	70606	58755	41893	40264	30408	47646	49416	43413	40609
LOC113492334	THAP domain-containing protein 4-like	235	262	92	309	292	189	173	132	215	325	273	154	170	151	131	192	157	98
LOC113492335	ADP,ATP carrier protein	164641	167911	138256	244115	235691	153506	165412	153858	137070	244661	193305	149954	133326	116657	172673	182716	164056	147293
LOC113492336	transcription initiation factor TFIID subunit 10-like	1894	1676	1434	2219	2310	2010	1811	1403	1565	1727	1872	1556	1432	1509	1640	1628	1883	1353
LOC113492337	uncharacterized LOC113492337	3	1	0	6	0	0	1	0	1	0	5	1	9	6	1	1	4	1
LOC113492338	V-type proton ATPase subunit e 2-like	12302	10712	10181	14890	18838	12970	13277	10264	11445	13746	13142	11185	11187	8807	11879	12342	13219	10794
LOC113492339	uncharacterized LOC113492339	28	17	16	24	11	19	6	22	26	22	26	23	22	27	17	17	15	24
LOC113492340	uncharacterized LOC113492340	77	28	62	79	70	111	44	64	52	51	52	64	49	61	108	76	43	89
LOC113492341	uncharacterized LOC113492341	2	7	1	9	7	1	5	4	7	7	4	5	5	7	4	3	0	4
LOC113492343	peptidyl-prolyl cis-trans isomerase-like	7	4	1	10	7	4	0	0	3	5	4	2	4	7	9	1	0	6
LOC113492344	uncharacterized LOC113492344	39	37	31	23	18	46	23	29	30	39	46	30	30	51	50	52	57	28
LOC113492345	kinesin-like protein KIF3A	300	483	222	426	257	358	197	247	302	415	413	178	259	308	231	363	190	169
LOC113492347	coiled-coil domain-containing protein 186	327	317	404	304	442	683	196	367	379	275	325	434	236	346	542	265	321	424
LOC113492348	protein mahjong	978	1420	1032	1888	1287	829	956	727	639	1936	1600	749	1931	1842	1473	1059	682	1146
LOC113492349	EP300-interacting inhibitor of differentiation 3	41	77	38	40	100	55	44	41	39	41	97	50	44	64	53	39	38	30
LOC113492350	single-minded homolog 1	1	1	2	2	0	0	0	0	0	3	2	1	6	6	1	2	0	5
LOC113492352	H/ACA ribonucleoprotein complex subunit 4-like	58	115	35	93	34	15	57	28	17	238	171	64	70	171	40	74	48	35
LOC113492353	oocyte zinc finger protein XlCOF28-like	3	1	3	0	1	1	1	1	3	2	2	3	0	3	4	0	1	1
LOC113492354	uncharacterized LOC113492354	49	51	25	46	33	22	23	50	39	37	56	21	21	23	20	44	14	17
LOC113492356	UDP-glucuronosyltransferase 2B2-like	1621	1790	563	2224	1512	1166	1715	1377	1092	2178	2230	792	1588	848	649	1550	991	675
LOC113492357	uncharacterized LOC113492357	19	20	11	33	18	15	7	19	22	9	14	10	16	22	7	13	16	12
LOC113492358	dihydrolipoyllysine-residue succinyltransferase component of 2-oxoglutarate dehydrogenase complex, mitochondrial-like	9611	9974	4548	13391	12274	8145	8784	6483	7936	13561	12822	6554	7629	6686	6762	8766	8027	6095
LOC113492359	glycerophosphodiester phosphodiesterase 1	196	196	218	193	210	307	104	148	169	246	187	125	156	157	218	184	171	180
LOC113492360	pickpocket protein 28-like	50	26	49	79	45	56	58	50	80	25	41	55	48	45	44	56	70	43
LOC113492362	uncharacterized LOC113492362	288	203	110	265	175	213	133	208	146	234	241	168	164	155	168	189	134	159
LOC113492363	uncharacterized LOC113492363	61	76	105	67	83	123	64	62	85	52	66	82	46	101	126	73	82	117
LOC113492364	uncharacterized LOC113492364	25	32	63	56	53	49	14	44	19	31	40	24	27	28	85	27	34	73
LOC113492367	serine hydrolase-like protein	3764	2657	2493	5784	5789	4592	4052	3217	3323	3758	3742	4777	3043	1569	3045	3667	3994	2575
LOC113492368	serine hydrolase-like protein 2	1480	1880	651	1939	2268	1755	809	1073	1734	1450	2053	1637	1246	876	762	1149	1492	757
LOC113492369	serine hydrolase-like protein 2	455	442	145	444	408	498	248	294	468	357	477	358	279	291	260	258	417	252
LOC113492370	serine hydrolase-like protein 2	1064	1196	973	1616	939	853	1056	713	877	1704	1433	854	1352	600	1199	1269	980	1010
LOC113492371	uncharacterized LOC113492371	40	24	542	82	113	283	183	46	84	37	25	178	200	94	381	131	159	328
LOC113492373	dynactin subunit 1	525	628	386	662	624	649	254	453	463	548	496	502	393	525	543	398	375	434
LOC113492374	inhibitor of growth protein 3-like	425	211	228	510	301	271	359	233	259	322	335	362	313	247	375	378	215	287
LOC113492376	eukaryotic translation initiation factor eIF1	6273	5744	4832	9312	6301	6036	7618	4471	4449	6785	6309	5664	5600	6319	5566	5510	4155	4769
LOC113492377	caltractin-like	2	1	0	3	1	2	3	1	4	1	3	0	4	0	0	2	4	1
LOC113492378	uncharacterized LOC113492378	5	2	7	3	1	4	6	5	11	10	6	4	9	4	2	6	11	5
LOC113492379	small nuclear ribonucleoprotein Sm D1	168	259	87	234	175	89	213	105	110	301	323	165	110	242	103	162	116	78
LOC113492381	transferrin-like	132	86	86	267	174	99	140	68	104	101	206	97	75	51	68	103	110	78
LOC113492382	BRCA1-associated RING domain protein 1-like	37	38	29	38	60	40	9	26	26	36	48	37	34	42	44	32	34	32
LOC113492385	uncharacterized LOC113492385	65	53	73	92	69	71	64	85	69	90	60	54	61	70	124	71	50	55
LOC113492386	uncharacterized LOC113492386	7	4	3	4	1	1	5	4	3	6	5	5	18	9	2	8	5	1
LOC113492389	uncharacterized LOC113492389	2	2	4	2	2	0	3	2	1	1	1	0	2	0	0	1	0	2
LOC113492391	uncharacterized LOC113492391	4	2	1	13	3	1	2	1	3	4	1	0	0	1	0	4	1	0
LOC113492392	uncharacterized LOC113492392	0	1	0	2	0	0	9	0	0	0	1	22	1	81	0	1	0	0
LOC113492394	uncharacterized LOC113492394	163	161	86	158	154	139	137	124	127	128	239	163	125	151	102	142	163	80
LOC113492396	pupal cuticle protein 20-like	0	0	1	2	5	0	0	2	0	0	1	1	1	2	0	0	2	1
LOC113492401	calphotin-like	3	6	0	17	0	3	4	1	0	6	3	3	3	2	1	6	2	1
LOC113492402	uncharacterized LOC113492402	7	4	8	5	9	9	5	10	3	14	9	8	6	3	17	9	3	8
LOC113492403	2-hydroxyacyl-CoA lyase 1	13545	14713	13656	16769	22170	23513	13974	13913	18680	14827	18738	14273	9479	10841	14354	11505	14921	11573
LOC113492405	probable tubulin polyglutamylase TTLL1	5	0	1	3	0	2	0	1	0	2	4	5	1	0	0	0	0	0
LOC113492422	DNA-binding protein RFXANK-like	354	440	444	503	513	530	402	395	419	515	494	354	358	297	472	534	322	426
LOC113492438	EF-hand domain-containing protein D2 homolog	199	147	188	218	321	297	174	121	128	104	183	189	81	67	150	104	243	135
LOC113492449	phospholipase A1 member A-like	223	354	185	462	391	333	292	213	248	467	377	212	194	249	318	303	248	257
LOC113492450	uncharacterized LOC113492450	86	57	72	103	56	64	49	43	53	52	83	59	59	52	83	92	53	66
LOC113492451	structural maintenance of chromosomes protein 2	251	246	175	239	287	252	169	187	238	232	278	261	140	302	229	170	201	164
LOC113492452	uncharacterized LOC113492452	69	53	42	40	56	38	37	45	36	44	48	46	60	71	22	55	49	29
LOC113492453	phytanoyl-CoA dioxygenase, peroxisomal-like	342	34	92	406	85	10	240	22	4	229	44	23	289	100	245	55	378	194
LOC113492454	neural cell adhesion molecule 2-like	0	6	1	5	6	7	0	1	1	0	1	3	2	4	0	3	1	1
LOC113492455	transcription factor Adf-1-like	14	24	23	17	29	7	13	8	17	15	37	17	14	22	7	9	29	5
LOC113492456	G protein-activated inward rectifier potassium channel 1-like	1449	729	1462	591	1088	1220	592	347	955	317	1156	1255	283	860	928	383	1577	711
LOC113492457	nephrin-like	12	6	16	17	14	13	8	9	6	17	7	10	13	10	11	19	15	8
LOC113492458	neurexin-1	14	6	8	19	17	7	7	14	9	13	17	9	13	19	16	11	8	12
LOC113492460	DNA damage-binding protein 1	963	1215	602	1407	1269	735	811	658	681	1443	1478	768	757	1191	854	772	759	793
LOC113492461	translation initiation factor IF-2, mitochondrial	250	397	95	375	254	107	189	146	116	501	547	152	170	247	110	194	147	99
LOC113492462	uncharacterized LOC113492462	135	109	117	199	188	157	106	127	131	174	169	104	104	135	166	121	194	122
LOC113492463	WD repeat-containing protein 20	560	521	347	481	560	537	305	415	398	433	570	503	356	426	425	532	530	311
LOC113492464	HIV Tat-specific factor 1 homolog	292	286	330	390	305	344	340	276	281	449	374	301	272	310	448	332	257	373
LOC113492465	b(0,+)-type amino acid transporter 1-like	1303	1224	300	1706	1203	605	782	531	620	1778	2171	649	580	1172	395	673	995	280
LOC113492466	sialin-like	237	95	227	221	188	317	155	105	147	64	115	136	117	68	241	133	258	184
LOC113492467	protein phosphatase 1A	4744	4853	3107	5269	4802	3889	3410	3170	3436	5445	5486	3281	4010	3145	3629	4419	4044	3105
LOC113492468	uridine diphosphate glucose pyrophosphatase-like	3133	4081	1589	3363	2888	2558	1832	2341	2341	4234	5654	1971	2184	2569	1721	5098	3634	1920
LOC113492469	uncharacterized LOC113492469	99	44	32	65	38	39	31	22	45	51	99	52	42	59	27	41	45	33
LOC113492470	protein preli-like	1952	1884	1279	1190	2029	1366	1057	855	1177	1411	2009	1758	929	1451	1180	986	2548	881
LOC113492471	probable methyltransferase-like protein 15 homolog	666	912	294	654	596	414	416	348	464	901	1049	417	425	479	299	538	490	336
LOC113492473	protein arginine N-methyltransferase 1	1126	1237	591	1140	873	667	671	568	540	1442	1619	1023	837	1416	698	956	828	681
LOC113492474	uncharacterized LOC113492474	4	3	6	2	3	5	2	4	2	0	0	3	3	7	1	6	3	7
LOC113492476	hemicentin-2	7	5	2	4	3	1	3	3	1	0	2	0	4	7	0	1	7	1
LOC113492478	probable cleavage and polyadenylation specificity factor subunit 2	354	438	154	401	420	269	209	232	289	392	528	282	224	410	208	214	226	197
LOC113492479	steroid hormone receptor ERR1	2869	1226	9283	1589	6247	10225	6563	4174	3877	1259	766	7454	3360	4179	11351	1041	7651	9344
LOC113492480	uncharacterized transporter slc-17.2-like	299	118	157	318	261	519	221	189	238	267	229	363	182	300	277	307	404	242
LOC113492481	zinc transporter 7	1768	1265	930	1820	1703	1313	1273	975	1099	1526	1768	1370	1058	1551	1279	1392	1421	1091
LOC113492482	uncharacterized LOC113492482	2	3	1	0	0	0	0	1	1	0	3	0	4	4	1	0	1	0
LOC113492483	transmembrane emp24 domain-containing protein bai	3483	3243	1769	3862	3933	2696	3441	2235	2627	3418	4008	3151	2373	3657	2484	2994	2864	1947
LOC113492484	uncharacterized LOC113492484	53	24	40	34	37	39	39	14	24	13	33	37	43	87	39	31	42	26
LOC113492485	nucleolysin TIAR	3324	3343	3107	4212	4221	3694	2803	2603	3105	4160	4041	3284	2592	3425	3815	3049	2869	3206
LOC113492486	arginyl-tRNA--protein transferase 1	155	165	212	207	267	237	170	207	172	171	205	196	161	188	238	184	228	195
LOC113492487	uncharacterized protein CG45076-like	3619	2865	4398	5741	6495	6256	4321	4273	3711	4199	3393	3524	4090	2777	6435	3983	4210	4608
LOC113492488	probable maleylacetoacetate isomerase 2	1382	1085	1126	1182	1578	1503	1038	1064	1037	792	1166	1238	716	927	1377	953	1653	1043
LOC113492489	phosphofurin acidic cluster sorting protein 1	629	477	532	720	512	702	553	490	561	577	546	612	588	528	811	712	666	681
LOC113492490	probable NADH dehydrogenase [ubiquinone] iron-sulfur protein 7, mitochondrial	0	4	0	0	0	0	0	0	1	1	1	0	0	5	3	0	0	2
LOC113492491	neutral and basic amino acid transport protein rBAT	1632	2063	1685	2379	2206	1566	1811	1578	1168	2224	2629	1346	1057	1954	2172	1553	1791	1621
LOC113492493	serine/arginine repetitive matrix protein 1	102	75	39	202	104	68	112	55	56	83	119	107	109	56	61	117	83	64
LOC113492494	uncharacterized LOC113492494	2	1	0	8	4	1	0	1	1	1	1	3	4	7	3	0	0	0
LOC113492495	UPF0692 protein CG33108	184	277	254	198	323	355	158	246	229	185	259	215	123	210	245	172	209	226
LOC113492496	wiskott-Aldrich syndrome protein family member 3	289	267	307	338	558	529	175	296	319	260	280	336	177	323	514	217	325	370
LOC113492497	uncharacterized LOC113492497	34	26	17	26	42	19	19	47	28	58	52	35	20	27	12	14	17	16
LOC113492498	uncharacterized LOC113492498	173	173	317	123	241	286	423	201	137	78	118	237	277	312	742	164	584	472
LOC113492499	protein O-mannosyl-transferase 2	114	87	68	134	149	124	107	67	116	94	128	112	103	84	94	85	110	66
LOC113492500	baculoviral IAP repeat-containing protein 6-like	1729	2370	1331	2025	1938	1972	819	1525	1481	1899	2334	1775	1347	1562	1695	1482	1342	1453
LOC113492502	transcription factor Adf-1-like	34	17	33	53	35	19	27	31	26	23	27	25	17	23	29	16	26	24
LOC113492504	protein-associating with the carboxyl-terminal domain of ezrin	583	556	526	560	609	717	471	470	581	516	640	571	473	540	615	493	635	533
LOC113492505	protein ROP	2135	1911	1554	2324	2407	1991	1835	1685	1867	1645	2287	1643	1519	2088	1917	1897	1879	1485
LOC113492507	gastrula zinc finger protein XlCGF57.1-like	11	9	16	12	11	39	14	15	20	17	6	19	21	10	35	15	11	18
LOC113492508	argininosuccinate synthase	463	42	406	358	371	104	1194	103	49	131	57	115	407	151	588	139	1928	550
LOC113492509	uncharacterized LOC113492509	695	543	699	724	700	1137	474	537	608	521	577	581	408	468	1062	574	561	627
LOC113492510	uncharacterized LOC113492510	23	12	16	19	22	22	16	9	12	28	19	30	20	7	39	16	24	26
LOC113492511	60S ribosomal protein L5	41776	43986	35031	64619	55757	40255	54720	37230	35093	67946	57946	43650	33017	44682	49042	44740	40432	35909
LOC113492512	1-acyl-sn-glycerol-3-phosphate acyltransferase alpha	19	16	16	7	18	14	15	14	8	7	17	14	7	8	18	5	18	5
LOC113492513	NADH dehydrogenase [ubiquinone] 1 beta subcomplex subunit 8, mitochondrial	3185	3874	1731	3960	4369	2620	3370	2300	2902	4605	4572	2281	2228	2110	1877	3519	2850	1832
LOC113492514	mediator of RNA polymerase II transcription subunit 22	160	192	139	142	145	154	131	107	139	229	195	141	138	170	184	150	164	150
LOC113492515	ATP-dependent helicase brm	1515	1994	885	1892	1957	1559	1153	1231	1204	1491	2075	1357	1017	1660	1210	992	1207	1051
LOC113492516	protein-serine O-palmitoleoyltransferase porcupine	75	45	38	42	59	52	31	53	55	58	77	55	52	69	52	37	56	53
LOC113492517	DNA repair protein XRCC2-like	25	42	22	14	17	22	15	24	19	40	35	18	28	22	22	43	62	26
LOC113492518	uncharacterized LOC113492518	7	0	1	14	1	0	4	1	0	3	5	1	2	2	5	3	2	4
LOC113492519	torsin-1A	187	205	200	189	141	178	133	157	145	228	290	200	164	232	243	163	157	217
LOC113492520	autophagy protein 5	213	281	252	205	249	260	163	191	213	226	344	177	165	288	236	241	271	231
LOC113492521	ribosomal RNA small subunit methyltransferase NEP1	125	241	94	234	127	64	138	71	72	493	308	114	182	277	143	169	100	137
LOC113492522	BCL-6 corepressor-like protein 1	132	230	133	280	281	126	88	122	107	364	234	116	196	201	224	106	119	152
LOC113492523	mediator of RNA polymerase II transcription subunit 18	202	175	263	256	356	295	196	191	181	221	222	202	140	215	330	206	232	248
LOC113492525	CTL-like protein 2	3364	3139	2811	4829	3706	3022	3656	2788	2532	4110	3658	3231	2779	3579	3005	3427	3002	2495
LOC113492526	exosome complex component RRP4	91	103	74	156	116	31	88	71	35	179	174	80	65	158	93	70	56	88
LOC113492527	dynamin-like	1068	789	869	1224	1197	1379	1041	892	962	863	991	1148	690	1118	1034	936	1051	962
LOC113492528	uncharacterized LOC113492528	7	4	9	178	5	4	22	6	6	3	9	106	4	4	86	8	4	9
LOC113492529	homeobox protein B-H1-like	1	3	1	3	1	1	5	1	4	3	0	1	11	2	1	4	2	2
LOC113492530	probable ATP-dependent RNA helicase CG8611	101	215	92	181	84	49	84	64	47	443	332	94	156	251	140	126	64	155
LOC113492531	ATP-binding cassette sub-family F member 1	2142	2512	1032	2594	2011	1456	1554	1160	1286	2524	2932	1472	1507	2467	1472	1387	1373	1081
LOC113492532	uncharacterized LOC113492532	332	336	391	293	293	272	238	234	253	390	336	276	229	434	367	313	299	319
LOC113492533	uncharacterized LOC113492533	0	2	3	2	4	1	1	2	2	4	6	0	4	2	0	1	3	2
LOC113492534	anaphase-promoting complex subunit 15B-like	92	68	168	84	105	132	109	83	108	78	107	98	84	107	145	88	84	146
LOC113492535	uncharacterized LOC113492535	2	1	2	3	1	1	2	2	4	0	1	1	1	2	6	4	0	2
LOC113492536	probable nucleoporin Nup54	376	380	200	793	455	207	372	274	212	687	554	243	494	300	316	492	217	224
LOC113492537	zinc finger protein 226-like	526	468	588	501	548	635	408	470	456	427	557	548	381	533	708	538	474	574
LOC113492538	zinc finger protein GLIS2-like	2751	6862	319	5351	4305	476	649	1759	1288	4330	4836	714	2221	908	624	4880	1167	510
LOC113492539	general transcription factor 3C polypeptide 6-like	548	519	405	373	309	383	315	388	349	327	550	359	388	530	361	630	429	379
LOC113492540	UPF0676 protein C1494.01-like	4861	3018	5321	5315	7387	5148	3250	4354	3707	4127	4354	3788	2687	4522	4754	4237	4934	3729
LOC113492541	DNA-3-methyladenine glycosylase 1-like	17	10	5	7	7	1	4	3	8	7	10	6	7	14	4	12	10	6
LOC113492542	NEDD8-conjugating enzyme Ubc12	601	594	481	795	794	547	578	464	572	691	675	519	398	505	498	473	522	440
LOC113492543	uncharacterized LOC113492543	87	52	48	50	54	45	70	55	49	86	55	44	56	61	74	54	57	64
LOC113492544	nucleoside diphosphate kinase	6050	10802	4191	10078	8825	5162	6833	4307	4325	12199	11689	4892	6379	8641	5434	6917	4635	4080
LOC113492545	endothelial differentiation-related factor 1 homolog	2085	2448	1027	3154	1909	1546	2073	1310	1727	3465	2499	1475	2259	2001	1400	2493	1041	1232
LOC113492547	collagen alpha-1(I) chain-like	28	17	25	123	31	33	24	14	27	18	39	58	18	20	66	6	31	31
LOC113492548	death domain-associated protein 6	533	537	456	464	477	612	330	461	451	416	621	537	367	540	483	439	569	451
LOC113492549	probable maleylacetoacetate isomerase 1	114	90	181	128	168	190	100	124	139	115	104	117	48	95	222	120	97	166
LOC113492550	uncharacterized LOC113492550	10	10	4	14	7	4	11	4	9	8	15	5	18	5	13	13	5	5
LOC113492551	kynurenine formamidase	627	389	888	737	459	1309	741	517	315	874	565	330	878	563	1061	717	927	826
LOC113492552	carbohydrate sulfotransferase 3	474	208	206	363	362	502	205	258	420	283	263	518	202	308	400	238	386	261
LOC113492554	uncharacterized LOC113492554	3	5	1	4	6	0	4	2	2	3	1	4	4	3	2	3	7	1
LOC113492555	beta-1,4-glucuronyltransferase 1	678	457	470	742	730	980	423	570	561	589	660	594	469	457	721	459	593	470
LOC113492556	uncharacterized LOC113492556	94	80	89	111	127	168	107	85	110	128	92	112	93	122	154	131	97	130
LOC113492559	zinc finger protein 497-like	120	107	111	118	105	148	61	90	79	86	116	106	78	118	118	107	110	127
LOC113492560	sarcosine dehydrogenase, mitochondrial	738	57	452	457	556	115	1781	146	34	205	83	107	681	247	1132	191	2794	793
LOC113492561	myotubularin-related protein 2	856	718	599	730	843	850	489	593	706	471	788	688	585	797	621	747	753	458
LOC113492562	dynein regulatory complex subunit 5-like	0	1	2	0	3	1	1	0	1	0	3	1	2	2	0	0	0	3
LOC113492563	formin-binding protein 1-like	1822	1039	2217	2704	1989	2324	2000	1872	1400	1610	1352	1719	1694	1592	2491	2334	1792	2169
LOC113492564	nose resistant to fluoxetine protein 6-like	21	9	14	21	22	20	12	11	15	10	14	12	26	19	21	14	17	8
LOC113492565	cytochrome P450 6k1-like	4	7	10	15	12	5	1	1	2	31	8	5	11	6	30	8	5	4
LOC113492566	cytochrome P450 6k1-like	2	4	1	2	0	1	2	3	0	1	2	1	3	4	0	4	3	1
LOC113492567	cytochrome P450 6k1-like	3888	2603	4928	7580	6608	2400	3547	3179	2541	4822	2621	3868	4290	1336	5076	5267	3745	5717
LOC113492568	uncharacterized LOC113492568	45	49	31	24	49	36	20	31	27	56	38	31	20	12	29	24	38	17
LOC113492571	bromodomain-containing protein 3-like	1709	1629	1327	1716	1841	1747	1065	1344	1379	1404	1819	1481	1279	1487	1754	1495	1583	1415
LOC113492572	uncharacterized LOC113492572	72	50	50	51	40	53	56	40	57	53	71	79	67	83	53	80	69	73
LOC113492573	protein arginine N-methyltransferase 5	304	411	193	375	327	200	264	204	240	436	547	269	269	465	223	212	214	209
LOC113492575	zinc finger protein 235-like	61	19	139	65	29	109	54	42	46	70	16	27	134	39	130	139	74	101
LOC113492577	surfeit locus protein 6 homolog	106	168	55	119	40	47	74	38	49	247	245	84	128	162	57	124	76	78
LOC113492578	high affinity copper uptake protein 1-like	1056	911	779	1344	1257	963	1043	814	947	1275	1102	863	844	1035	1022	1078	908	789
LOC113492579	ubiquinone biosynthesis protein COQ4 homolog, mitochondrial	412	396	256	378	425	302	295	300	316	455	537	262	266	341	299	338	328	272
LOC113492580	cytochrome b5 reductase 4	549	558	238	489	450	373	222	292	281	516	626	281	230	356	350	492	335	306
LOC113492581	zinc finger protein 271-like	19	8	24	17	12	31	10	22	28	19	23	22	19	22	30	37	36	30
LOC113492582	39S ribosomal protein L51, mitochondrial-like	110	141	50	94	71	42	66	36	67	93	137	56	74	77	40	85	85	48
LOC113492583	uncharacterized LOC113492583	246	254	244	277	303	238	179	201	235	288	398	305	169	327	277	170	241	245
LOC113492585	1-acyl-sn-glycerol-3-phosphate acyltransferase alpha	2704	2720	1725	2669	2832	2621	3422	2370	2980	2690	3428	2543	1323	2204	2339	1959	2714	2166
LOC113492586	leucine-rich repeat-containing protein 57-like	239	176	142	82	90	170	100	135	203	122	163	173	144	185	108	235	255	112
LOC113492587	1-acyl-sn-glycerol-3-phosphate acyltransferase alpha-like	32	15	30	29	26	27	17	24	37	16	38	16	20	24	29	31	33	28
LOC113492588	1-acyl-sn-glycerol-3-phosphate acyltransferase beta-like	55	23	52	105	41	5	64	18	21	445	115	23	191	363	86	265	56	74
LOC113492590	gamma-aminobutyric acid type B receptor subunit 1	8	4	4	8	6	1	16	1	2	12	24	3	11	18	3	6	3	7
LOC113492592	protein sickie	485	433	305	694	412	518	314	284	290	554	515	363	353	319	448	451	376	316
LOC113492593	dentin sialophosphoprotein-like	73	64	70	36	70	109	51	58	67	61	55	89	49	86	90	90	69	58
LOC113492594	uncharacterized LOC113492594	1	0	0	3	4	1	2	2	0	8	0	2	1	1	4	0	0	1
LOC113492595	uncharacterized LOC113492595	18	11	9	22	9	7	16	11	9	15	11	6	11	17	14	13	13	9
LOC113492596	putative lipoyltransferase 2, mitochondrial	258	324	182	223	226	215	194	175	192	302	345	194	163	234	215	209	204	161
LOC113492598	short transient receptor potential channel 4-like	10	22	13	11	5	13	10	5	6	19	29	8	13	13	6	8	4	3
LOC113492599	AP-3 complex subunit mu-1	436	393	326	436	519	344	420	288	317	407	467	354	237	448	385	294	357	311
LOC113492600	40S ribosomal protein S5	15803	20213	13371	26135	24143	15291	20291	14860	13148	29839	25306	16628	13091	19397	18755	18740	15633	14022
LOC113492601	mitochondrial-processing peptidase subunit alpha	1376	1967	1042	1802	1723	1092	1243	1060	1275	1871	2048	1040	861	1392	1169	950	1104	873
LOC113492602	NADPH:adrenodoxin oxidoreductase, mitochondrial	836	630	508	607	597	651	503	567	665	633	767	621	553	697	537	667	813	482
LOC113492603	succinate--CoA ligase [GDP-forming] subunit beta, mitochondrial	10653	8845	6522	8132	7303	7121	7930	6792	7975	7998	9450	5913	5478	7221	4987	6319	10260	4290
LOC113492604	fatty-acid amide hydrolase 2-B	4809	3796	1984	6072	4417	4307	6154	3316	4680	4541	5758	3838	3159	2534	2419	5391	4086	2629
LOC113492605	serine/threonine-protein kinase GA29083	430	368	392	465	467	452	324	322	379	346	373	422	292	514	436	310	406	317
LOC113492606	tRNA (adenine(58)-N(1))-methyltransferase non-catalytic subunit TRM6	125	143	61	89	83	39	55	66	46	156	189	85	66	151	64	88	108	91
LOC113492607	ras-related protein Rab-7a	2501	2142	2088	2468	2723	2307	2405	1990	2207	2176	2554	2266	2146	2105	2118	2455	2467	1884
LOC113492608	guanine nucleotide-releasing factor 2	1510	1322	1098	1772	1390	1737	895	1169	1192	1342	1401	1277	1323	1202	1468	1885	1245	1187
LOC113492609	FAS-associated factor 2-B	1799	2026	1012	1420	1403	1254	993	1140	1311	1488	1949	1162	1176	1558	1034	1481	1520	947
LOC113492610	b(0,+)-type amino acid transporter 1-like	965	1931	769	1447	874	1394	657	1042	820	1553	1319	653	1373	1096	801	1430	611	703
LOC113492611	parafibromin	417	350	354	486	462	450	374	355	316	524	509	447	376	426	509	433	348	415
LOC113492613	seminal metalloprotease 1-like	9	3	4	5	8	4	3	6	5	12	2	4	2	6	4	6	4	4
LOC113492614	E3 ubiquitin-protein ligase LRSAM1-like	141	107	150	117	107	161	78	124	109	126	118	106	103	117	111	141	146	107
LOC113492615	mucin-5AC	77	35	40	141	46	64	35	52	39	86	106	44	35	36	44	70	51	48
LOC113492616	uncharacterized LOC113492616	1056	648	644	1197	846	1001	526	652	651	1289	796	645	774	649	973	918	704	735
LOC113492617	FK506-binding protein 5-like	204	112	143	104	93	151	131	109	155	96	147	158	152	150	110	198	185	108
LOC113492618	zinc finger CCCH-type with G patch domain-containing protein	234	183	178	230	175	164	181	165	157	204	252	177	171	211	180	188	201	169
LOC113492619	sentrin-specific protease 8	171	223	83	176	107	121	130	133	126	213	239	109	209	227	101	251	127	134
LOC113492620	zinc finger protein 622	943	923	1161	1087	1117	1369	831	1028	1053	1211	1303	911	1169	1190	1389	1140	792	1207
LOC113492621	arginase, hepatic	145	25	8	85	42	5	101	11	1	26	14	2	62	23	22	17	146	31
LOC113492622	uncharacterized LOC113492622	1	0	0	2	4	0	3	0	0	0	4	0	3	3	0	1	1	0
LOC113492624	scolexin B-like	183	195	190	273	348	174	252	145	203	230	239	162	197	157	219	248	305	180
LOC113492625	AN1-type zinc finger protein 6-like	499	559	602	702	803	739	650	592	641	628	716	475	499	474	660	589	531	616
LOC113492626	progestin and adipoQ receptor family member 4	56	60	26	43	49	24	49	35	32	82	76	48	79	39	54	60	55	29
LOC113492627	serine/threonine-protein kinase Doa	1414	1248	1489	1690	1730	1654	1148	1014	1248	1202	1446	1116	956	1129	2021	1113	1146	1403
LOC113492628	cytochrome c	6827	13343	771	7214	4864	2197	3398	2662	3443	16278	14356	2161	4271	4451	949	6357	3545	1019
LOC113492629	tyrosine-protein kinase Fer	492	295	372	581	422	577	352	385	326	249	295	445	357	350	495	472	402	381
LOC113492630	NADP-dependent malic enzyme-like	17469	4443	3106	11793	8572	3524	8379	4113	5028	4501	6570	5481	7622	3506	4521	4469	10614	4540
LOC113492631	translation initiation factor eIF-2B subunit alpha	268	478	87	324	328	167	224	199	246	485	610	192	200	317	108	176	227	102
LOC113492632	uncharacterized LOC113492632	607	590	616	701	653	1047	384	553	613	597	540	636	457	396	794	610	472	563
LOC113492633	regulating synaptic membrane exocytosis protein 2-like	262	202	319	423	426	343	239	242	198	228	203	277	331	263	361	264	270	280
LOC113492634	uncharacterized LOC113492634	20	20	23	32	28	24	30	13	16	12	13	20	18	14	23	49	22	8
LOC113492635	uncharacterized LOC113492635	24	8	8	15	13	8	11	10	15	14	14	13	27	35	10	3	11	10
LOC113492636	rab-like protein 6	218	202	230	280	258	342	223	190	205	235	281	243	194	224	299	242	182	243
LOC113492637	antichymotrypsin-2-like	18688	16338	8957	23320	20892	14002	17747	14855	14140	15340	19518	17888	19290	19753	11176	17427	11489	10922
LOC113492638	monocarboxylate transporter 4-like	26	34	18	32	21	19	24	20	17	44	23	12	23	16	9	33	31	18
LOC113492639	neuronal acetylcholine receptor subunit alpha-5-like	1	0	1	28	2	1	85	2	2	1	0	7	3	13	1	0	0	25
LOC113492640	presenilins-associated rhomboid-like protein, mitochondrial	814	1174	566	1178	1042	930	813	696	875	1402	1455	805	719	927	750	957	724	677
LOC113492641	S-formylglutathione hydrolase	3955	5803	4164	5565	6105	4636	3770	3588	4117	7938	7471	2878	3626	3259	5340	5200	3573	4935
LOC113492642	uncharacterized LOC113492642	19	14	9	23	19	17	12	14	9	17	22	9	19	42	12	24	7	11
LOC113492643	uncharacterized LOC113492643	1	2	2	1	6	1	2	3	0	1	4	4	2	9	0	0	2	2
LOC113492644	dnaJ homolog subfamily C member 5	1334	1521	758	1736	1361	1239	1085	1056	1165	1489	1793	1110	1179	1343	1021	1296	951	983
LOC113492645	protein Mpv17	364	203	117	250	154	203	226	139	132	431	292	296	212	338	208	367	195	212
LOC113492646	small integral membrane protein 8	135	198	84	143	97	54	88	53	72	236	236	64	121	150	80	178	110	87
LOC113492647	sodium-dependent phosphate transporter 2	4	1	0	7	9	3	2	9	3	1	4	17	5	4	2	3	7	1
LOC113492648	integrator complex subunit 8	230	296	225	332	296	315	269	237	276	324	366	293	246	325	302	224	268	250
LOC113492649	lipopolysaccharide-induced tumor necrosis factor-alpha factor homolog	385	204	300	438	455	496	258	265	323	310	268	295	226	271	421	279	356	323
LOC113492650	lipopolysaccharide-induced tumor necrosis factor-alpha factor homolog	551	465	376	602	551	462	456	379	381	580	614	369	539	436	379	728	456	411
LOC113492651	uncharacterized LOC113492651	35	28	23	40	25	31	19	31	15	45	35	32	39	30	40	30	30	12
LOC113492652	matrix metalloproteinase-14	2331	2997	1927	3451	3446	2612	3499	1915	2601	3198	3489	2316	2731	2090	1910	2372	2717	1876
LOC113492653	transcription termination factor 5, mitochondrial-like	28	31	61	34	26	31	19	28	20	40	38	36	24	30	19	33	25	43
LOC113492654	beta-galactoside alpha-2,6-sialyltransferase 2	62	55	17	36	39	28	8	21	31	15	32	37	38	53	28	37	40	27
LOC113492655	transmembrane protein 43 homolog	128	161	78	122	143	153	76	126	142	113	181	107	72	158	105	108	76	85
LOC113492656	homeobox protein aristaless-like 3	5	2	3	39	5	4	5	10	3	10	8	45	10	3	32	9	1	3
LOC113492657	zinc finger protein 2 homolog	1711	1034	1264	1769	1775	1920	1013	1281	1198	1292	1257	1636	1205	1343	1947	1573	1706	1424
LOC113492658	uncharacterized LOC113492658	7	87	15	17	216	9	4	372	7	7	440	11	5	358	8	4	334	15
LOC113492659	uncharacterized LOC113492659	185	182	141	141	153	161	94	118	122	170	250	160	138	158	169	155	145	151
LOC113492660	mitochondrial chaperone BCS1	1029	1247	556	1244	966	819	823	608	787	1438	1536	591	831	763	768	922	610	618
LOC113492661	nicastrin	1351	1280	1207	1448	1432	1455	1227	1177	1324	1314	1742	1369	1133	1395	1532	1348	1351	1232
LOC113492663	uncharacterized LOC113492663	772	417	915	796	953	1070	953	684	840	473	653	803	602	994	969	592	874	902
LOC113492664	cytosolic non-specific dipeptidase	11725	13321	4936	13904	16941	9688	11395	9426	12504	14185	17812	8911	9265	7908	6031	11565	13131	6851
LOC113492665	serine protease inhibitor 88Ea-like	693	81	113	391	363	151	364	104	76	119	119	132	197	210	194	174	881	171
LOC113492666	transcriptional activator/repressor GIS1	12	9	5	7	4	2	0	4	8	16	9	4	2	1	6	5	8	5
LOC113492667	serine/threonine-protein kinase mig-15	3563	3573	3123	4282	4732	3943	2949	3007	3159	3261	4227	3453	2972	3726	3951	2915	3231	3491
LOC113492668	glycine-rich cell wall structural protein 1.8-like	1844	2361	709	2046	1807	852	1191	764	977	2104	3005	1544	1200	2185	962	1139	1094	860
LOC113492673	60S ribosomal protein L30	18	43	4	18	11	5	7	6	4	40	49	7	8	27	8	15	14	3
LOC113492674	bystin	247	407	238	310	243	91	246	164	257	552	508	185	233	324	273	210	180	259
LOC113492675	uncharacterized LOC113492675	71108	44418	105178	89535	116742	13396	112743	68475	81075	84561	63417	116092	42021	19739	120348	53355	89008	84224
LOC113492676	very-long-chain (3R)-3-hydroxyacyl-CoA dehydratase hpo-8-like	51	85	32	63	70	31	59	35	52	95	100	48	41	19	32	50	57	27
LOC113492677	uncharacterized LOC113492677	18	8	16	24	31	1	7	12	20	41	22	26	5	10	21	8	12	10
LOC113492678	potassium voltage-gated channel unc-103-like	19	16	14	36	25	36	4	14	19	14	16	34	22	22	30	4	18	18
LOC113492679	multidrug resistance-associated protein 4-like	13401	24719	8586	19446	30196	23465	8038	13528	17423	22049	20951	8037	16410	6871	8979	7293	10908	8006
LOC113492680	multidrug resistance-associated protein 4-like	4276	9300	4068	7359	7673	5239	3612	3198	4342	9935	10267	2189	6190	2204	3147	5613	2338	2838
LOC113492681	multidrug resistance-associated protein 4-like	5846	7384	4450	6569	7799	7687	6110	5551	7703	6210	9741	4514	5473	5760	4352	6402	6339	5551
LOC113492682	uncharacterized LOC113492682	8	6	5	1	11	1	4	1	3	3	0	3	10	0	2	7	0	0
LOC113492683	uncharacterized LOC113492683	43	55	13	53	59	64	66	41	53	37	71	26	81	58	23	44	47	23
LOC113492684	multidrug resistance-associated protein 4	249	92	179	222	248	163	216	80	126	72	183	185	53	70	210	97	192	121
LOC113492685	decapping and exoribonuclease protein-like	7	1	0	0	3	0	3	1	2	0	6	0	4	2	2	9	2	2
LOC113492686	uncharacterized protein CG16817-like	624	664	149	595	370	243	345	297	297	764	844	406	499	519	181	535	387	202
LOC113492687	uncharacterized LOC113492687	96	94	112	104	126	128	114	84	106	74	123	92	59	125	110	87	101	68
LOC113492689	golgin subfamily A member 4-like	185	180	136	145	121	142	102	135	133	119	182	125	125	172	120	165	213	90
LOC113492690	cryptochrome-1-like	731	309	409	970	718	730	702	483	544	686	523	749	460	485	932	845	555	689
LOC113492691	60S ribosomal protein L8	24941	29157	20431	41728	36598	24141	33258	22593	19776	45348	38447	26411	21679	27973	31462	25547	23273	21723
LOC113492693	zinc finger protein Dzip1	9	6	2	4	10	2	7	6	6	8	5	4	6	5	8	4	3	15
LOC113492694	opsin-1	10	19	27	29	39	13	8	12	18	18	21	16	29	26	17	17	13	14
LOC113492695	DNA replication complex GINS protein SLD5	38	47	25	46	65	38	49	35	36	71	105	38	18	49	42	39	58	47
LOC113492696	glycerophosphodiester phosphodiesterase GDPD6-like	1543	1327	1643	1810	2549	4356	1518	1991	3676	977	2374	8937	950	3753	3185	1126	2131	3154
LOC113492698	multidrug resistance protein 1A	14886	16984	6056	20530	16062	16089	11796	12948	12612	18209	15568	8262	13016	8882	5661	9918	9665	6285
LOC113492699	putative ATP-dependent RNA helicase Pl10	3507	4257	1739	4437	4260	2001	2558	1833	2538	4994	4987	2398	2272	3523	2166	2458	2598	1603
LOC113492700	uncharacterized LOC113492700	203	246	138	196	290	194	130	168	317	218	262	170	103	153	144	165	166	97
LOC113492701	uncharacterized LOC113492701	100285	54083	188720	106502	154087	14043	153516	87588	116241	95702	68340	161060	47371	32234	180195	52457	123652	118383
LOC113492703	filamin-C	1333	1251	921	2401	1620	1360	805	857	1100	1304	1507	1443	822	1495	1369	1411	1125	894
LOC113492704	uncharacterized LOC113492704	16	14	6	30	25	31	25	10	12	4	19	16	12	1	26	18	20	10
LOC113492705	cyclic nucleotide-gated cation channel alpha-3	8	0	3	10	10	3	6	3	6	9	9	5	15	9	10	0	3	5
LOC113492706	flap endonuclease GEN	28	32	27	30	27	26	24	26	31	14	32	48	22	48	30	25	28	19
LOC113492707	methylcrotonoyl-CoA carboxylase subunit alpha, mitochondrial	9239	9533	3721	9635	13026	5884	7034	5683	9173	8513	11940	8786	5513	5435	4890	5357	10813	4382
LOC113492708	probable serine incorporator	4	1	3	3	2	9	1	3	3	3	2	1	2	5	4	3	5	7
LOC113492709	zinc finger protein 395	325	146	378	306	456	540	158	277	396	307	254	431	166	245	624	183	285	464
LOC113492710	isocitrate dehydrogenase [NADP] cytoplasmic-like	15024	10889	6441	14729	18825	11922	10893	10945	13398	18146	16347	13442	8317	13524	10334	10916	16555	9098
LOC113492711	O-glucosyltransferase rumi homolog	20	17	12	20	11	13	6	8	17	24	17	25	11	20	15	26	13	15
LOC113492712	uncharacterized LOC113492712	1	3	2	1	3	0	1	0	1	3	0	2	1	0	1	2	1	5
LOC113492713	NAD(P) transhydrogenase, mitochondrial-like	23375	16756	15538	26139	29696	24402	16929	17898	21908	21910	21175	23238	15841	21277	20636	18074	21245	17533
LOC113492714	extended synaptotagmin-2-A	1347	1001	965	2098	1587	1995	1291	952	1237	1393	1336	1148	994	1139	1392	1095	1133	1069
LOC113492715	uncharacterized LOC113492715	11	7	9	1	5	9	6	1	2	1	6	5	3	6	3	10	6	3
LOC113492716	ras-like GTP-binding protein RhoL	5966	5956	2456	6313	6161	4537	4126	4123	4605	5796	7257	3880	3651	3755	2828	5067	4891	2492
LOC113492717	nuclear cap-binding protein subunit 2	357	405	244	341	326	269	354	225	288	413	503	303	250	421	289	376	360	245
LOC113492718	gamma-tubulin complex component 3 homolog	138	142	194	207	172	214	183	146	161	220	178	203	148	137	245	184	179	207
LOC113492719	F-box-like/WD repeat-containing protein TBL1XR1	563	605	392	611	653	449	421	397	493	619	765	487	394	545	508	491	456	444
LOC113492720	DTW domain-containing protein 1	90	88	81	110	99	111	90	97	75	104	132	91	72	108	83	77	89	94
LOC113492721	probable ubiquitin carboxyl-terminal hydrolase FAF-X	1289	1144	601	1145	1294	1277	500	1040	1044	850	1307	1220	691	1051	869	621	915	812
LOC113492722	uncharacterized LOC113492722	14	23	23	13	12	6	25	16	19	25	19	12	22	21	21	51	14	8
LOC113492723	hydroxyacid oxidase 1	763	364	173	338	509	291	342	248	276	289	397	341	309	308	220	303	936	203
LOC113492724	protein ECT2	920	660	782	1088	1057	1279	708	663	825	740	906	839	714	748	1182	827	728	875
LOC113492725	mediator of RNA polymerase II transcription subunit 14	680	676	569	888	817	700	704	633	570	726	745	729	532	693	719	727	651	565
LOC113492726	glutamate--cysteine ligase catalytic subunit	3258	6027	1325	4007	4355	1479	2197	2405	2513	5379	6460	1833	2695	1586	1761	3479	2829	1808
LOC113492727	uncharacterized LOC113492727	0	2	4	3	0	1	1	1	0	2	3	1	2	4	5	3	2	1
LOC113492728	beta-catenin-like protein 1	431	448	413	559	553	467	440	356	353	485	611	420	351	461	465	338	358	389
LOC113492729	UDP-glucose:glycoprotein glucosyltransferase	3021	3824	1384	3631	2937	2514	2200	1974	2379	3650	3956	2039	2583	3043	1792	2542	2223	1831
LOC113492730	transcription initiation factor TFIID subunit 6	356	422	258	408	473	356	330	279	271	455	492	337	307	436	439	271	335	311
LOC113492731	pantothenate kinase 4	387	342	508	369	363	768	419	453	439	279	429	481	317	478	526	355	500	421
LOC113492732	transport and Golgi organization protein 11	1318	1351	762	1472	1525	1100	1139	972	1116	1419	1654	1111	978	1008	903	1190	1047	802
LOC113492733	protein Wnt-11-like	8	3	1	5	4	1	7	1	0	0	1	1	10	5	6	4	4	1
LOC113492734	E3 SUMO-protein ligase RanBP2-like	2134	2834	1503	2174	1692	1795	1092	1460	1476	2507	3046	1785	1441	2326	1770	1662	1678	1726
LOC113492735	uncharacterized LOC113492735	3	1	2	7	3	4	5	2	2	4	7	0	3	8	5	2	1	5
LOC113492736	uncharacterized LOC113492736	0	1	1	2	5	3	3	1	3	1	2	0	4	2	6	4	3	4
LOC113492737	methionine-R-sulfoxide reductase B1	2203	1813	912	2346	2091	1441	1400	1121	1281	2299	1928	1312	1467	927	1141	1957	1699	1044
LOC113492738	GRIP and coiled-coil domain-containing protein 2-like	1473	1450	1366	1366	1359	1520	1115	1236	1281	1632	1567	1392	1343	1285	1317	1594	1547	1283
LOC113492739	elongation factor 1-alpha 2	47	27	27	85	53	47	48	27	29	16	17	53	33	35	54	33	44	23
LOC113492740	serine/threonine-protein kinase PAK 3	818	730	578	777	724	721	544	609	574	680	805	690	679	758	685	775	711	628
LOC113492741	glutamine--fructose-6-phosphate aminotransferase [isomerizing] 1-like	2273	1746	2561	2754	1683	642	1741	1289	1289	2622	1998	1917	2416	3246	2268	2327	2213	2169
LOC113492742	uncharacterized LOC113492742	97	74	108	80	81	126	85	100	90	49	78	82	87	105	138	106	119	81
LOC113492745	E3 ubiquitin-protein ligase UBR5	3023	4047	3223	4676	4014	3242	2122	2728	2229	4880	4594	2515	2698	3636	3659	2928	2439	3024
LOC113492746	actin-related protein 5	68	98	63	125	104	101	80	51	78	109	81	94	48	94	82	65	77	109
LOC113492747	lethal(2)neighbour of tid protein 2	386	371	67	179	207	119	95	121	164	258	402	128	211	266	89	222	227	99
LOC113492748	uncharacterized LOC113492748	48	23	97	47	58	280	50	36	161	44	43	108	27	56	76	31	34	50
LOC113492749	uncharacterized LOC113492749	0	1	0	5	0	0	0	1	2	0	0	1	0	3	2	0	4	1
LOC113492750	uncharacterized LOC113492750	30	45	34	37	31	4	41	30	27	12	49	26	31	30	38	24	70	28
LOC113492751	V-type proton ATPase subunit H	36492	37138	28370	52445	55405	41943	41977	32031	38227	46581	44451	33096	33325	27174	35733	37342	35944	32579
LOC113492752	uncharacterized LOC113492752	134971	96387	164086	142772	266586	107511	195166	159175	150337	103211	98751	158082	76759	101991	200379	57883	157531	144668
LOC113492755	RNA-binding protein 25	410	461	308	426	404	324	248	307	308	411	541	309	242	374	408	341	321	378
LOC113492756	phosphatidate cytidylyltransferase, mitochondrial	137	171	111	160	153	122	126	89	96	172	227	92	102	130	115	134	114	72
LOC113492757	cyclin-C	2	3	0	2	2	1	4	0	0	3	0	0	1	4	3	6	2	0
LOC113492759	uncharacterized LOC113492759	166	158	123	292	181	183	143	153	117	283	174	132	174	88	154	177	132	159
LOC113492760	COP9 signalosome complex subunit 6	669	746	413	706	701	464	510	424	473	700	845	518	533	632	429	532	637	395
LOC113492761	GTP:AMP phosphotransferase AK3, mitochondrial	2287	3122	2163	2369	3453	2873	1975	2261	2143	3566	3442	2078	1883	1955	2638	2227	2937	2337
LOC113492762	uncharacterized LOC113492762	34	21	9	94	18	26	19	17	14	53	27	23	21	16	19	23	16	8
LOC113492763	MFS-type transporter SLC18B1-like	171	296	441	317	469	668	195	233	317	407	396	199	271	316	463	195	283	352
LOC113492764	eukaryotic translation initiation factor 2A	899	1496	329	1168	606	429	518	358	368	1639	1676	467	751	1002	407	788	447	320
LOC113492765	uncharacterized LOC113492765	173	187	66	169	92	92	113	64	74	138	153	87	131	133	71	121	109	67
LOC113492766	ommochrome-binding protein-like	2	0	0	3	0	0	9	0	0	1	0	1	0	4	0	3	0	0
LOC113492767	armadillo repeat-containing protein 7	203	152	132	113	147	194	107	124	162	127	153	151	121	161	126	145	138	109
LOC113492768	follicle cell protein 3C-1	385	436	195	437	737	709	364	548	626	330	500	428	300	388	203	362	671	234
LOC113492769	protein tramtrack	1816	1226	1383	2023	1496	1712	886	1370	1278	1908	1525	1169	1330	1005	1723	2162	1265	1588
LOC113492770	uncharacterized LOC113492770	24	17	23	43	9	15	12	37	21	18	19	14	18	25	31	15	19	11
LOC113492771	extracellular sulfatase SULF-1 homolog	791	848	554	1092	816	896	550	666	702	890	892	745	640	588	758	656	652	647
LOC113492772	MRN complex-interacting protein	27	21	20	22	13	18	35	21	22	10	13	27	13	21	31	19	34	20
LOC113492773	formin-J-like	798	657	354	721	715	563	496	487	512	589	835	630	451	780	502	583	660	480
LOC113492774	probable tRNA-splicing endonuclease subunit tsp-2	75	93	118	74	57	126	114	85	98	134	103	126	77	112	114	94	99	93
LOC113492775	transcription factor E2F7-like	105	162	101	106	128	96	66	94	102	166	200	96	81	135	114	97	81	124
LOC113492776	TLD domain-containing protein 2-like	427	283	502	458	387	610	382	362	313	357	363	316	312	358	508	654	365	383
LOC113492777	prenylated Rab acceptor protein 1-like	73	42	47	40	76	66	68	56	50	36	36	65	27	24	49	53	57	48
LOC113492778	RNA guanine-N7 methyltransferase activating subunit-like	24	32	33	6	23	30	6	23	26	25	46	26	32	25	13	28	27	23
LOC113492781	inter-alpha-trypsin inhibitor heavy chain H4-like	1385	408	396	1389	860	530	1179	410	349	509	449	383	671	424	486	461	1250	451
LOC113492782	probable histone-lysine N-methyltransferase set-23	12	14	14	18	9	8	17	12	9	17	8	15	16	12	19	17	24	16
LOC113492783	mediator of RNA polymerase II transcription subunit 12-like	963	943	736	1041	1133	1359	540	857	889	760	967	967	622	936	1055	766	910	873
LOC113492784	GTPase-activating protein	885	554	949	969	713	885	642	769	562	901	953	628	401	1138	750	857	692	654
LOC113492785	uncharacterized LOC113492785	173	132	346	274	178	462	222	246	210	186	126	184	209	182	414	257	232	336
LOC113492786	twinkle protein, mitochondrial	121	169	140	189	149	191	110	113	108	248	167	143	158	127	196	184	64	209
LOC113492787	26S proteasome non-ATPase regulatory subunit 14	2461	2750	1595	2982	2980	2172	2282	1931	2182	2802	3316	2043	1764	1982	2020	1817	1890	1711
LOC113492788	para-nitrobenzyl esterase-like	334	69	987	194	101	49	1050	1015	134	98	499	245	147	6275	739	722	1243	756
LOC113492789	THO complex subunit 4C	321	340	172	334	340	294	249	259	230	327	415	294	254	311	216	320	298	192
LOC113492790	SPRY domain-containing protein 7	442	257	321	303	334	300	177	272	252	260	391	299	264	301	336	426	386	247
LOC113492791	uncharacterized LOC113492791	175	50	35	45	29	25	34	19	29	94	58	39	306	10	18	117	13	21
LOC113492793	protein cereblon homolog	557	646	477	654	826	601	571	545	562	597	676	490	534	738	542	696	671	548
LOC113492794	peptidyl-prolyl cis-trans isomerase NIMA-interacting 4	662	648	431	723	756	771	603	552	632	787	833	573	564	676	502	698	552	420
LOC113492795	acetylcholinesterase-like	5759	8394	1949	6751	6875	3256	4326	3642	4813	9480	10790	3254	4356	2933	2048	6389	5448	2738
LOC113492796	esterase FE4-like	297	362	285	324	462	473	310	314	514	338	557	514	406	327	384	230	337	410
LOC113492797	esterase FE4-like	4823	11716	3069	7608	8674	4987	4035	4814	7139	8783	11356	5785	7771	3552	4496	5449	5124	5446
LOC113492798	para-nitrobenzyl esterase-like	1331	1828	1774	1109	1667	1964	1361	1517	2023	1181	1605	1855	1502	1355	1743	1234	1612	1929
LOC113492799	COX assembly mitochondrial protein homolog	382	585	78	386	289	232	306	172	311	539	693	291	229	386	133	300	274	127
LOC113492800	para-nitrobenzyl esterase-like	40390	45521	47977	44729	70306	59405	42204	42873	59077	27681	50235	67178	45142	38116	63303	35063	43076	58417
LOC113492801	cholinesterase 1-like	3643	8188	1188	6958	8999	3630	4259	5764	5834	7690	6836	2769	10257	4616	1807	3763	4268	2502
LOC113492802	juvenile hormone esterase-like	312	211	357	563	346	359	305	413	351	188	234	380	1069	455	364	351	311	475
LOC113492803	uncharacterized LOC113492803	37	64	37	116	50	68	59	36	92	83	58	39	123	29	70	47	34	107
LOC113492804	esterase B1-like	23412	19969	45761	26497	54404	18228	19674	19511	40861	21433	21365	64807	18921	6177	72986	20525	38307	66294
LOC113492805	uncharacterized LOC113492805	20183	43088	16875	21894	37273	13829	13378	16820	32208	23946	44346	18658	20332	16431	19821	31205	21838	24309
LOC113492806	juvenile hormone esterase-like	3	2	3	1	9	1	5	2	4	1	1	3	5	4	0	1	8	3
LOC113492807	esterase FE4-like	2637	5015	1929	5952	4825	2339	2313	3323	2038	4555	3872	2088	8230	2284	2311	3462	2262	3116
LOC113492808	esterase FE4-like	4538	6272	2903	9858	8267	3878	4050	5390	3636	8263	6732	3367	13345	3518	3719	6348	4846	4955
LOC113492809	esterase FE4-like	2953	4557	1711	5773	4901	2067	2440	2805	1788	4300	3578	1957	7668	1917	2079	3236	2358	2707
LOC113492810	dynein regulatory complex protein 1	2	2	14	9	1	5	7	1	5	8	9	10	6	9	9	10	5	5
LOC113492811	cholinesterase 1-like	2624	2873	695	5816	3712	2033	1952	2326	1698	2675	2519	1396	5605	795	1166	2830	2033	1278
LOC113492812	juvenile hormone esterase-like	114	81	28	185	158	108	86	54	78	33	64	151	141	41	40	43	94	64
LOC113492813	carboxylesterase 1C-like	1	3	2	4	0	1	1	4	1	1	6	1	6	1	3	3	1	0
LOC113492814	esterase FE4-like	22	43	20	35	22	24	16	30	27	14	26	19	44	10	41	28	14	24
LOC113492815	uncharacterized LOC113492815	4	4	5	5	4	4	2	2	2	5	1	1	4	4	3	6	1	1
LOC113492816	esterase E4-like	974	2263	462	1275	1728	1481	637	669	1831	395	1256	2128	2735	1293	663	343	816	983
LOC113492817	juvenile hormone esterase-like	9645	15057	6204	15504	18986	10059	9104	11234	8231	19917	17770	6541	18976	3440	7720	13318	14420	9735
LOC113492818	esterase FE4-like	5662	6745	2836	5628	9168	8553	2485	3397	12300	995	3291	7955	8207	3051	3923	1538	4538	4548
LOC113492819	juvenile hormone esterase-like	3297	8706	519	10445	4606	1539	2107	2272	1841	9619	4446	1668	7080	465	620	3256	1930	806
LOC113492820	heparan-sulfate 6-O-sulfotransferase 2	693	413	680	676	575	971	593	540	524	483	455	607	579	431	871	798	769	653
LOC113492821	uncharacterized LOC113492821	1	1	4	2	0	3	0	0	2	0	0	0	0	1	2	0	1	3
LOC113492822	60S ribosomal protein L11	17706	22412	15005	30246	27843	17182	25511	16584	14882	33106	27960	18246	15415	22584	22004	19181	17427	16103
LOC113492823	YTH domain-containing family protein 3	1702	1717	1195	1820	2052	1830	1328	1489	1398	1408	1854	1587	1343	1670	1447	1402	1505	1361
LOC113492824	replication factor C subunit 4	47	56	40	46	56	43	54	46	35	58	61	63	37	89	42	43	36	46
LOC113492825	ribonuclease H2 subunit B	128	111	119	142	143	161	87	143	169	146	226	244	88	123	132	128	103	135
LOC113492826	myotubularin-related protein 9	363	246	243	332	375	349	236	263	268	235	288	283	295	241	353	368	338	299
LOC113492827	ribonuclease H1-like	95	57	60	66	63	55	43	44	61	75	91	104	60	76	51	50	31	47
LOC113492829	uncharacterized LOC113492829	331	247	289	379	333	492	207	234	262	351	311	265	203	299	345	287	256	326
LOC113492830	uncharacterized LOC113492830	0	0	3	1	1	1	2	1	1	0	2	0	6	5	0	1	0	3
LOC113492832	dyslexia-associated protein KIAA0319	875	727	617	917	902	887	547	647	782	858	963	672	822	789	747	801	787	650
LOC113492834	uncharacterized LOC113492834	3	4	3	3	6	0	6	1	2	3	5	2	5	2	0	1	3	1
LOC113492835	transient receptor potential cation channel subfamily V member 5	19	39	22	72	50	44	62	54	29	41	67	21	18	28	36	38	45	17
LOC113492836	flocculation protein FLO11-like	0	0	1	1	0	0	0	0	3	0	5	0	0	2	0	2	2	0
LOC113492838	cytochrome P450 4c3-like	1	4	1	3	1	0	6	0	1	3	2	2	5	4	0	0	1	0
LOC113492839	pancreatic triacylglycerol lipase-like	4	6	9	13	9	8	5	4	3	5	5	6	10	4	14	5	10	4
LOC113492841	uncharacterized LOC113492841	4	13	6	15	13	14	18	9	10	12	24	3	4	4	10	17	9	4
LOC113492842	serine/threonine-protein kinase polo	93	132	52	222	79	79	103	68	76	142	147	50	98	76	72	148	83	53
LOC113492843	stromal cell-derived factor 2	1271	1914	279	1228	1079	418	940	541	798	1991	2097	632	927	1504	318	841	731	326
LOC113492844	integrator complex subunit 4	799	743	624	1053	1059	755	607	743	673	846	1028	750	499	776	846	632	667	680
LOC113492845	uncharacterized LOC113492845	4	0	2	5	7	10	8	6	4	4	1	1	13	3	3	5	8	6
LOC113492846	prostatic acid phosphatase-like	351	208	255	452	246	250	210	218	177	348	213	186	279	209	311	351	301	262
LOC113492847	solute carrier family 25 member 51	384	335	323	392	368	344	299	280	283	608	468	302	249	339	364	498	268	350
LOC113492848	retinol dehydrogenase 13-like	3836	3399	3206	4261	4760	2696	3046	2797	3173	5163	4541	3285	1848	1904	4522	3060	4142	3881
LOC113492849	retinol dehydrogenase 13-like	581	319	411	661	503	405	380	368	460	470	427	358	281	296	417	422	534	478
LOC113492850	retinol dehydrogenase 11-like	106	71	80	152	133	79	64	81	91	93	96	76	32	67	105	63	101	90
LOC113492851	uncharacterized LOC113492851	469	380	345	434	478	328	442	328	348	260	364	341	299	517	352	330	519	304
LOC113492852	protein canopy 4-like	60	37	41	56	79	45	53	50	42	59	43	66	31	52	68	28	55	51
LOC113492853	steroid receptor RNA activator 1-like	490	499	457	559	693	470	526	447	476	412	624	394	365	591	455	413	459	436
LOC113492854	N-acetyltransferase 9	64	43	48	55	50	34	87	51	47	51	54	52	57	75	71	29	70	46
LOC113492855	uncharacterized LOC113492855	19	12	13	34	6	6	7	12	14	25	12	12	12	12	21	14	10	10
LOC113492856	uncharacterized LOC113492856	1	2	2	2	0	2	4	2	2	1	2	2	0	1	2	4	3	2
LOC113492857	multidrug resistance-associated protein 4-like	5	0	1	0	6	2	0	0	1	1	0	4	7	8	1	4	4	0
LOC113492858	androgen-induced gene 1 protein-like	7107	4285	1078	3988	2934	1666	2050	1951	3043	5235	5133	3105	4380	1414	1202	4867	6067	1262
LOC113492859	importin-5-like	1590	2259	4031	2381	3338	3902	1209	3043	2181	2724	2715	3120	1496	2766	6090	1892	1900	4452
LOC113492860	exocyst complex component 2	367	384	354	508	602	467	344	385	460	344	407	454	225	436	495	267	357	353
LOC113492861	growth hormone-regulated TBC protein 1-A	884	887	1232	1003	1051	946	823	912	779	992	948	1008	746	715	1333	1093	1095	1108
LOC113492862	mitochondrial import inner membrane translocase subunit TIM14	625	1002	481	803	895	585	520	550	615	1035	1079	450	604	672	485	642	494	475
LOC113492863	uncharacterized LOC113492863	107	93	140	79	78	196	69	93	117	63	80	81	80	98	110	74	108	87
LOC113492864	HBS1-like protein	750	759	651	1042	849	725	637	538	603	983	1092	678	617	782	874	653	638	787
LOC113492865	serine/threonine-protein phosphatase 2A activator-like	684	627	631	688	723	683	561	588	526	563	726	631	503	674	779	589	631	526
LOC113492866	protein smoothened-like	856	717	625	1024	861	756	641	667	638	714	886	704	622	741	787	724	684	767
LOC113492867	ras-related GTP-binding protein A	1167	1009	1005	1241	1255	1270	928	1024	961	1087	1205	1018	1011	1092	1175	1273	1160	1059
LOC113492868	beta carbonic anhydrase 1	559	546	361	732	521	586	312	505	444	759	760	449	407	413	389	675	379	415
LOC113492870	HIG1 domain family member 1A, mitochondrial-like	6048	8725	1529	7664	6291	4233	3898	4278	5579	11371	9517	2996	5218	3516	2042	7767	6901	2004
LOC113492871	HIG1 domain family member 1A, mitochondrial-like	450	265	95	432	298	178	207	133	223	297	293	224	181	113	105	262	263	122
LOC113492872	division abnormally delayed protein	68	32	62	116	68	61	59	47	38	26	43	86	56	102	85	37	116	42
LOC113492873	DNA polymerase alpha catalytic subunit	138	273	161	206	177	227	119	146	167	174	420	236	105	295	179	92	193	172
LOC113492874	uncharacterized protein CG7065-like	1006	1076	805	1443	1367	984	603	881	747	1257	1424	811	886	1020	1136	776	847	833
LOC113492875	uncharacterized protein CG7065-like	113	69	56	216	136	108	123	93	91	133	111	99	87	89	122	159	89	148
LOC113492876	DNA replication licensing factor Mcm7	46	161	70	147	69	56	78	43	52	136	230	144	54	182	78	62	64	50
LOC113492880	uncharacterized LOC113492880	0	0	5	6	7	1	2	3	4	3	2	2	5	6	2	7	5	4
LOC113492881	40S ribosomal protein S8	789	785	607	1512	1772	708	969	515	579	1420	989	690	583	913	852	660	853	510
LOC113492883	40S ribosomal protein S8-like	21	12	16	15	17	13	11	8	16	22	19	13	7	10	12	14	13	3
LOC113492885	uncharacterized LOC113492885	226	298	86	171	252	181	121	184	151	223	337	217	99	430	158	150	172	124
LOC113492886	maternal protein pumilio	1110	999	891	1647	1236	944	1071	830	764	1650	1439	1022	938	1227	1214	1058	858	1170
LOC113492887	pre-mRNA 3'-end-processing factor FIP1	580	786	526	745	846	442	539	461	481	711	1031	509	383	784	588	439	441	478
LOC113492888	uncharacterized LOC113492888	334	385	219	454	474	306	305	245	340	408	477	341	206	343	309	260	276	252
LOC113492889	protein archease-like	387	624	209	421	457	360	367	314	534	532	738	366	351	554	233	410	310	204
LOC113492890	uncharacterized LOC113492890	5	2	13	14	8	5	13	1	4	3	6	7	6	2	2	3	7	2
LOC113492891	transcription factor E2F2-like	908	931	398	730	638	504	444	530	481	872	978	623	514	874	606	575	695	480
LOC113492892	uncharacterized LOC113492892	190	17	12	130	45	3	123	19	1	40	13	4	96	22	32	31	158	40
LOC113492894	protein takeout-like	115	112	60	100	100	79	92	57	85	146	127	56	43	36	128	107	53	137
LOC113492895	protein takeout-like	21	10	4	22	3	11	6	9	6	17	24	1	7	7	3	11	4	2
LOC113492896	protein takeout	71	26	28	60	27	55	26	25	31	52	32	36	53	41	51	40	29	33
LOC113492897	protein takeout-like	193	158	133	239	210	118	170	119	86	308	210	126	172	140	106	203	188	100
LOC113492899	MFS-type transporter SLC18B1-like	95	4	37	105	58	24	414	25	4	41	21	8	163	8	200	90	411	268
LOC113492900	flocculation protein FLO11-like	2848	2051	2527	3527	3068	5909	1834	2433	2728	1872	2373	2365	1328	1909	3691	2401	2614	2575
LOC113492901	uncharacterized LOC113492901	733	636	846	1021	971	1314	706	812	766	698	773	878	572	734	1202	705	723	908
LOC113492902	Fanconi anemia group D2 protein	193	211	174	149	155	254	127	156	191	224	310	246	301	346	180	176	175	194
LOC113492903	small G protein signaling modulator 3 homolog	602	475	758	578	484	714	690	465	565	545	574	640	565	558	871	627	548	738
LOC113492905	zinc finger protein 14-like	2691	2688	972	2112	4468	1779	2334	2369	3695	2412	3379	1820	802	1311	1322	1495	3898	934
LOC113492906	thiamine transporter 1-like	3223	2013	1090	3752	3375	2127	2212	2038	3037	3256	2360	2384	2253	784	1797	3512	3062	1176
LOC113492907	proteasome subunit beta type-6	1432	1544	669	1839	1637	1216	1342	1024	1297	1506	1856	1074	1083	1241	788	1106	1042	684
LOC113492908	phospholipid phosphatase 6	1248	1300	671	1573	1798	1099	1274	988	1152	1031	1388	1130	926	1422	883	1122	1254	678
LOC113492909	60S ribosomal protein L10a	14502	16374	11233	23211	20140	13617	17793	13311	11382	27287	22268	14527	12531	14972	17374	15491	13072	12895
LOC113492910	uncharacterized LOC113492910	2	0	0	4	1	0	4	0	0	0	4	0	3	9	0	0	1	0
LOC113492911	28S ribosomal protein S14, mitochondrial	329	576	120	359	330	171	283	170	167	525	603	184	165	346	171	285	195	155
LOC113492912	60S acidic ribosomal protein P1	14958	22640	14423	26352	26871	16018	20089	15041	13917	30813	25261	17335	13724	20394	19976	18880	16776	14748
LOC113492913	single-pass membrane and coiled-coil domain-containing protein 4	834	751	103	653	660	326	680	370	467	542	821	596	371	681	207	663	697	159
LOC113492914	protein hunchback-like	0	1	3	10	1	0	0	1	8	0	0	4	3	9	3	4	1	0
LOC113492915	uncharacterized LOC113492915	1	4	6	5	3	3	5	0	3	4	3	9	13	10	15	0	7	2
LOC113492916	peptidyl-prolyl cis-trans isomerase A	104	164	49	152	97	64	52	55	53	158	178	103	63	165	76	104	66	59
LOC113492919	5-hydroxytryptamine receptor 2B	6	9	9	17	6	13	5	6	9	10	12	5	11	23	12	4	9	18
LOC113492920	probable uridine nucleosidase 1	5455	6349	2282	6100	7344	6119	4531	4090	6906	4028	6613	4887	7096	3371	1833	4192	6150	2088
LOC113492921	cytochrome P450 4c3-like	0	1	6	0	4	0	0	1	0	0	1	0	1	6	0	1	0	2
LOC113492922	probable uridine nucleosidase 2	236	158	383	365	318	217	265	142	154	358	213	308	305	175	286	292	329	236
LOC113492923	repressed by EFG1 protein 1-like	1673	2403	1467	2197	1694	1593	1732	1561	1908	1712	2246	1259	1405	2352	1546	1610	1371	1287
LOC113492925	uncharacterized LOC113492925	1	1	0	0	2	1	1	4	1	0	3	2	0	0	0	0	0	0
LOC113492928	uncharacterized LOC113492928	6945	5068	7234	7583	11958	7382	8909	9042	8823	7522	6176	9255	6324	5198	9013	6779	6794	8663
LOC113492929	uncharacterized LOC113492929	45106	28232	51546	39771	102998	104252	72997	82027	60510	37015	31770	46816	24977	81649	69028	23607	43547	46283
LOC113492930	uncharacterized LOC113492930	23199	10024	2874	37478	15847	0	20421	8053	1477	77365	6595	1183	9700	119	2445	24858	7979	1944
LOC113492931	clavesin-2-like	1659	1329	1360	1854	2421	930	1223	1371	1071	2093	2225	990	988	1075	1217	1420	1327	1174
LOC113492932	uncharacterized LOC113492932	438	89	35	640	217	3	226	172	76	3212	139	36	54	1	36	318	303	75
LOC113492933	uncharacterized LOC113492933	26760	3798	15869	39106	21333	3	15433	16111	11393	64294	12865	9362	3031	333	14703	21191	18710	10697
LOC113492934	acetylcholinesterase-like	81	78	32	95	77	54	40	46	40	141	67	82	45	24	62	51	49	32
LOC113492935	uncharacterized LOC113492935	284	294	244	318	271	339	255	204	214	280	299	290	239	269	292	253	293	333
LOC113492936	periodic tryptophan protein 1 homolog	160	351	132	353	211	84	201	114	78	620	421	185	175	351	175	191	110	164
LOC113492937	aspartate aminotransferase, cytoplasmic	6791	8717	5010	9609	12144	9256	4173	6706	8195	10415	10427	5854	4770	3659	6305	6736	6505	5406
LOC113492939	protein lifeguard 4-like	6302	5026	6635	6618	9234	8175	6136	6369	6492	5285	5874	6295	5672	6734	8020	6439	7741	6860
LOC113492940	replication factor C subunit 1	214	243	232	244	292	283	191	204	197	243	285	194	183	242	342	214	176	262
LOC113492941	uncharacterized LOC113492941	2515	2363	2349	3765	4331	3007	3337	2300	2570	3025	2913	2617	1983	2068	2785	2833	2866	2495
LOC113492942	probable phospholipid-transporting ATPase IIB	509	396	567	558	554	777	338	502	488	361	421	503	399	508	638	558	558	510
LOC113492944	adenylate cyclase type 8-like	220	204	92	317	337	341	171	170	168	225	222	262	188	50	209	68	253	156
LOC113492945	adenylate cyclase type 7-like	0	5	3	9	6	2	10	0	1	6	3	0	25	14	7	0	2	2
LOC113492946	anoctamin-2	611	494	419	614	544	836	194	411	431	574	459	472	325	399	644	441	465	539
LOC113492947	probable ATP-dependent RNA helicase DDX23	541	728	515	744	761	576	577	465	598	639	862	589	400	541	575	510	569	528
LOC113492948	dolichyl-diphosphooligosaccharide--protein glycosyltransferase subunit STT3A	3817	4837	526	3351	2320	1348	2026	1219	1671	3602	4585	1879	2300	2883	611	1976	2106	577
LOC113492949	glutaredoxin-C4-like	4373	4410	2857	5371	5322	4955	4597	3564	4805	4342	5359	3759	4352	4441	3492	4508	4473	3438
LOC113492950	uncharacterized LOC113492950	6	4	4	8	10	2	4	3	1	5	4	4	15	5	1	7	1	3
LOC113492951	uncharacterized LOC113492951	5719	5511	4210	7559	8718	6236	7002	5140	6381	6194	6610	5048	4913	4231	4592	5767	5939	4577
LOC113492952	uncharacterized LOC113492952	1222	397	568	429	1395	758	488	412	894	216	588	1638	469	469	721	446	2438	642
LOC113492953	zinc finger protein Xfin-like	340	358	197	307	390	454	148	310	330	320	342	306	199	433	288	218	294	248
LOC113492954	protein arginine N-methyltransferase 9-like	76	63	67	49	63	104	24	50	63	44	63	49	23	70	49	66	56	54
LOC113492955	PH, RCC1 and FYVE domains-containing protein 1	77	56	81	73	71	89	56	56	44	93	71	83	58	77	98	69	73	86
LOC113492956	60S acidic ribosomal protein P0	32566	45694	23818	52720	42640	25687	36598	23896	22604	71529	55211	26566	28370	42147	33832	37651	25129	22440
LOC113492957	uncharacterized LOC113492957	1154	712	1046	769	725	941	681	761	642	769	831	787	990	900	952	1320	1066	868
LOC113492959	uncharacterized LOC113492959	185	182	81	121	145	88	107	85	84	181	178	108	101	144	71	124	126	91
LOC113492960	solute carrier family 22 member 3-like	1578	1361	2416	1920	4678	3996	1572	1792	6036	1071	2891	7020	2044	3546	3542	1310	2227	3556
LOC113492961	general transcription factor IIF subunit 1	376	330	259	579	410	295	352	242	259	446	446	329	239	383	396	313	330	386
LOC113492962	kelch domain-containing protein 4	168	245	86	285	221	77	140	53	80	365	374	100	167	304	135	152	121	94
LOC113492963	probable pseudouridine-5'-phosphatase	722	414	392	629	531	772	410	379	487	761	627	474	383	638	570	471	639	475
LOC113492964	NADH dehydrogenase [ubiquinone] 1 alpha subcomplex subunit 2	1168	1481	511	1742	1927	1076	1254	975	1086	1722	1656	880	848	992	717	1233	1167	631
LOC113492965	probable glutamate--tRNA ligase, mitochondrial	184	193	98	168	218	173	133	107	173	213	227	136	90	135	178	115	151	122
LOC113492966	DCN1-like protein 1	692	642	498	649	651	624	442	445	510	547	688	459	390	544	506	538	526	452
LOC113492968	DNA topoisomerase 2-binding protein 1	514	459	996	755	885	1006	634	700	628	420	566	764	545	634	1043	585	659	836
LOC113492969	alpha-1,2-mannosyltransferase ALG9	361	361	204	399	350	309	216	256	237	364	432	257	313	325	257	310	277	224
LOC113492973	pre-rRNA-processing protein TSR2 homolog	221	301	116	232	152	82	112	77	90	390	421	92	140	255	142	194	125	137
LOC113492974	uncharacterized LOC113492974	2516	1431	1316	4171	2871	2889	3082	1672	1919	1788	2192	2132	2251	1991	2229	2620	2824	1791
LOC113492975	cytochrome P450 6B5-like	373	204	1619	414	2386	493	661	720	1546	384	589	1058	387	275	1185	380	2755	1745
LOC113492976	cytochrome P450 6B5-like	125	72	517	184	791	208	347	512	574	136	196	368	228	74	405	167	1156	531
LOC113492978	cytochrome P450 6B5-like	16	16	33	45	47	22	32	36	61	9	77	40	31	28	64	33	68	108
LOC113492979	cytochrome P450 6k1-like	19	130	1188	29	377	10	83	143	1233	21	923	591	131	43	1182	241	1344	2061
LOC113492980	probable cytochrome P450 6a14	19	107	693	17	184	10	57	104	661	16	670	382	101	32	583	148	884	1160
LOC113492981	probable cytochrome P450 6a13	4118	2832	13787	1857	11477	1899	2884	3375	9838	3412	10819	4482	4457	1766	10743	3678	22091	16288
LOC113492982	cytochrome P450 6a2-like	4449	896	3367	4075	3979	2036	4468	7052	6119	1326	1791	5690	1266	71	2046	2945	10953	4363
LOC113492983	uncharacterized LOC113492983	3	1	4	2	0	0	0	0	2	1	2	1	1	1	2	4	4	1
LOC113492984	neuroligin-4, Y-linked-like	6	3	1	5	1	0	0	6	0	2	8	12	11	10	1	3	4	1
LOC113492987	uncharacterized LOC113492987	0	6	1	2	0	1	0	0	0	0	8	0	4	6	0	0	0	2
LOC113492988	inactive ubiquitin carboxyl-terminal hydrolase MINDY-4B	7	8	32	13	20	17	20	2	27	7	13	5	5	11	30	10	7	25
LOC113492989	neuroligin-4, Y-linked-like	10	9	2	18	19	16	5	8	9	5	11	10	11	11	15	7	12	18
LOC113492990	uncharacterized LOC113492990	28	9	19	41	13	16	15	7	17	15	13	16	15	14	9	12	25	10
LOC113492992	uncharacterized LOC113492992	15	24	27	11	9	32	3	16	9	8	25	15	16	23	13	19	15	17
LOC113492993	uncharacterized LOC113492993	117	81	133	126	222	287	94	133	123	105	85	224	144	138	229	85	73	157
LOC113492994	sodium channel protein Nach-like	0	0	0	5	1	5	0	0	1	1	0	0	0	0	0	1	2	0
LOC113492995	nuclear pore complex protein Nup133	115	182	140	186	180	148	86	93	115	208	161	168	105	147	168	98	115	118
LOC113492996	protein split ends	2833	2295	2149	2830	2195	3142	1294	2161	2104	2752	2707	2237	2415	1599	2700	3146	2753	2137
LOC113492998	neuroligin-4, X-linked	2	0	0	2	3	3	1	0	0	0	8	2	3	0	1	0	1	2
LOC113493000	protein PRRC2C-like	4661	4858	3152	6233	5494	4314	3415	3411	3800	5010	6374	4154	3221	4796	3800	3894	4061	3416
LOC113493001	chondroitin proteoglycan 2-like	360	346	74	555	361	101	193	140	101	296	572	74	143	98	64	256	204	85
LOC113493003	host cell factor 1-like	579	607	330	676	689	457	501	397	466	507	820	592	436	582	442	430	465	376
LOC113493005	uncharacterized LOC113493005	212	319	75	326	285	144	244	179	173	308	404	169	174	228	75	223	225	85
LOC113493006	dynein regulatory complex protein 9-like	1	1	5	1	3	0	7	2	2	8	6	3	7	2	2	4	3	3
LOC113493007	peroxiredoxin 1	41254	49043	23199	50786	56161	40223	32505	30694	33469	52519	55429	33116	29404	26203	25328	37244	37206	26420
LOC113493008	uncharacterized LOC113493008	2	4	2	4	2	2	3	1	3	0	4	3	3	6	0	0	1	0
LOC113493010	uncharacterized LOC113493010	602	380	462	777	753	765	600	479	430	559	513	491	460	474	785	462	688	554
LOC113493011	probable ubiquitin carboxyl-terminal hydrolase FAF-X	53	57	34	61	76	87	31	52	55	52	61	59	50	72	70	31	33	30
LOC113493012	60S ribosomal protein L35a	12649	15667	12008	21822	21153	13273	16974	13326	11270	21632	19365	14345	11418	15790	17222	15122	12746	13331
LOC113493013	dnaJ homolog subfamily C member 3	2802	3121	1171	2138	1972	1442	1518	1449	1816	2560	2799	1359	2048	2692	1089	1732	2135	1045
LOC113493014	iron-sulfur cluster assembly 2 homolog, mitochondrial	455	432	319	268	349	494	288	406	426	378	507	360	367	446	343	427	569	349
LOC113493015	uncharacterized LOC113493015	3	4	0	4	1	0	3	3	0	4	4	0	5	0	3	6	0	0
LOC113493017	zinc finger protein 254-like	223	195	280	311	350	350	265	265	248	223	260	315	189	288	374	204	280	314
LOC113493018	transcription factor BCFI-like	1007	411	605	735	600	618	687	452	388	628	460	373	493	342	860	451	853	602
LOC113493019	uncharacterized LOC113493019	7603	7730	8453	9910	11037	9274	8387	7167	7084	8748	9170	7670	6477	7515	10044	7632	7318	8036
LOC113493020	GATA-binding factor A	44	46	52	78	87	60	46	38	47	52	60	52	35	39	39	54	62	49
LOC113493021	probable serine/threonine-protein kinase DDB_G0282963	437	318	394	619	386	670	431	377	370	477	351	349	426	339	506	557	414	389
LOC113493022	diamine acetyltransferase 2-like	765	708	474	978	1151	835	934	712	819	704	808	643	663	617	586	724	1030	509
LOC113493024	diamine acetyltransferase 2-like	509	572	344	900	1068	583	794	473	479	626	599	462	468	591	421	678	587	345
LOC113493025	collagen alpha-1(III) chain-like	4	5	10	4	4	5	6	5	2	6	14	8	15	18	2	3	4	8
LOC113493027	uncharacterized LOC113493027	1	1	17	9	2	1	1	6	0	1	14	2	8	44	7	2	9	1
LOC113493028	nephrin	0	1	5	4	2	2	2	2	2	4	0	4	1	7	3	1	3	5
LOC113493029	arrestin homolog	7	6	8	21	7	3	10	6	3	7	6	11	15	14	12	9	6	7
LOC113493030	uncharacterized LOC113493030	133	39	232	284	124	228	184	106	124	81	58	221	88	242	340	160	126	183
LOC113493032	uncharacterized LOC113493032	1	1	1	3	5	6	3	2	3	1	4	2	7	8	4	4	8	4
LOC113493033	importin subunit alpha-3-like	3	4	4	3	3	3	2	4	5	6	8	5	6	0	2	3	0	1
LOC113493034	uncharacterized LOC113493034	12	10	38	31	22	23	9	15	20	16	20	40	17	22	67	22	17	20
LOC113493035	uncharacterized LOC113493035	321	390	277	369	411	444	146	351	290	334	406	328	183	365	372	229	306	342
LOC113493037	uncharacterized LOC113493037	96	63	72	160	143	48	130	54	27	153	132	60	101	97	72	106	66	74
LOC113493038	uncharacterized LOC113493038	1	0	0	0	0	2	1	2	0	1	2	2	3	1	1	0	0	0
LOC113493039	gustatory receptor for sugar taste 64e-like	0	1	0	1	2	0	0	1	2	0	8	3	10	5	0	0	0	2
LOC113493042	5-hydroxytryptamine receptor 2A	2	0	1	2	1	0	0	0	2	2	2	0	2	0	3	0	0	0
LOC113493044	uncharacterized LOC113493044	641	633	471	902	805	908	437	577	650	704	767	649	524	558	751	534	543	519
LOC113493045	FERM, ARHGEF and pleckstrin domain-containing protein 1-like	1250	894	745	1121	1203	1293	820	698	1003	905	1009	1011	900	853	927	1006	1111	690
LOC113493047	exonuclease 3'-5' domain-containing protein 2	95	92	36	102	80	66	31	47	34	151	104	77	48	97	72	78	51	74
LOC113493048	GTP-binding protein 128up	471	805	106	420	294	125	203	143	191	801	820	256	226	473	113	202	195	107
LOC113493049	neural Wiskott-Aldrich syndrome protein-like	3853	2945	2721	3460	3845	3439	2863	2525	2996	2504	3419	3559	3660	3238	3168	3701	4377	2621
LOC113493050	PAX3- and PAX7-binding protein 1-like	219	285	109	326	257	154	150	154	179	315	347	161	149	234	145	154	137	155
LOC113493051	PAX3- and PAX7-binding protein 1-like	107	124	49	139	181	88	71	56	69	182	146	83	74	99	43	65	94	60
LOC113493052	E3 ubiquitin-protein ligase RNF13	570	535	793	708	857	836	466	616	520	578	549	579	555	604	849	681	561	746
LOC113493053	glypican-6	629	522	454	868	761	786	484	632	478	556	541	582	415	435	642	500	534	611
LOC113493054	diacylglycerol kinase eta	0	0	1	9	1	2	0	1	0	4	4	3	9	6	4	0	2	2
LOC113493057	uncharacterized LOC113493057	49	25	32	43	36	57	62	51	15	18	30	68	32	19	42	24	106	54
LOC113493058	transcription elongation factor SPT5	1253	1423	1029	1616	2007	1204	1148	1187	1170	1267	1838	1343	856	1510	1227	1062	1173	999
LOC113493059	uncharacterized LOC113493059	1	6	5	9	5	1	4	4	5	3	6	3	21	12	5	4	2	7
LOC113493060	ATP-dependent DNA/RNA helicase DHX36-like	125	192	96	141	146	60	90	56	81	207	264	113	78	190	95	100	97	106
LOC113493061	long-chain-fatty-acid--CoA ligase 4	7052	13009	2884	7669	13832	2787	2513	2598	6887	8767	14980	7483	4105	5164	3024	4337	11313	2298
LOC113493062	sentrin-specific protease 1-like	455	460	267	439	367	319	259	257	238	248	490	328	238	330	350	277	401	232
LOC113493063	importin subunit alpha-3-like	168	163	115	159	183	121	142	83	86	203	208	134	115	136	140	125	134	125
LOC113493064	cytoplasmic protein NCK1	419	373	334	362	395	429	305	364	324	341	439	299	266	347	357	422	357	326
LOC113493065	uncharacterized LOC113493065	0	2	4	0	0	0	0	2	0	0	7	0	1	2	2	0	1	1
LOC113493066	septum formation protein Maf	46	65	53	53	44	33	37	21	31	101	71	38	37	52	73	52	55	52
LOC113493067	succinate dehydrogenase [ubiquinone] flavoprotein subunit, mitochondrial	13388	14148	5316	18156	16064	11166	10821	9146	11059	19265	18378	9210	11137	7126	7675	14763	10424	8165
LOC113493069	voltage-dependent L-type calcium channel subunit beta-2-like	285	192	338	409	433	308	326	270	232	352	213	294	349	239	365	290	292	268
LOC113493070	uncharacterized LOC113493070	69	68	48	93	77	88	75	80	49	68	80	79	80	134	92	106	74	69
LOC113493072	cilia- and flagella-associated protein 43	2	1	7	13	6	6	3	2	2	4	7	4	11	14	1	7	0	1
LOC113493073	protein abrupt-like	14	5	8	5	11	13	10	8	5	12	15	12	75	29	20	17	14	49
LOC113493074	transcription initiation factor TFIID subunit 11	251	334	280	311	370	393	248	255	258	334	358	269	239	319	301	233	271	291
LOC113493075	TBC1 domain family member 20	417	457	293	520	535	475	413	353	367	498	532	314	293	343	371	384	352	278
LOC113493076	group XV phospholipase A2-like	986	679	1369	587	1304	1907	816	2460	751	358	575	496	430	523	832	726	1592	872
LOC113493077	ubiquitin-like-conjugating enzyme ATG3	1604	1030	1493	1404	1791	1971	1137	1427	1224	1018	1163	1091	1114	1247	1343	1352	1578	1536
LOC113493078	uncharacterized LOC113493078	2	3	3	5	0	1	2	0	1	0	5	4	6	8	0	2	3	1
LOC113493079	enoyl-CoA hydratase domain-containing protein 3, mitochondrial	1022	509	768	764	965	1004	730	796	924	492	740	1067	537	586	810	787	1265	881
LOC113493080	mitochondrial fission 1 protein	869	1005	820	1089	1075	970	927	754	862	865	1001	790	730	1055	969	874	738	822
LOC113493081	transmembrane protein KIAA1109 homolog	2829	3705	2253	3300	3519	4472	1223	3067	2789	2653	3475	2327	2166	2114	2284	2839	2699	2503
LOC113493082	keratin-associated protein 16-1-like	10	1	14	11	5	37	5	19	12	1	0	2	8	8	14	2	10	21
LOC113493083	phosphatidylinositol-glycan biosynthesis class W protein-like	110	103	71	70	102	107	77	72	86	104	99	68	71	106	80	81	124	103
LOC113493084	transcription factor SPT20 homolog	3	0	1	12	4	2	3	1	0	2	2	5	0	5	5	12	3	1
LOC113493085	G2/mitotic-specific cyclin-B3	82	77	20	128	50	33	66	23	28	74	52	20	25	19	32	43	72	22
LOC113493086	uncharacterized protein C630.12	92	93	144	140	137	142	71	112	74	153	85	91	87	107	170	101	107	145
LOC113493087	uncharacterized LOC113493087	505	345	354	376	450	413	252	304	305	434	350	444	439	347	504	503	394	413
LOC113493088	ADP-ribosylation factor 2	2726	2568	1134	2557	2470	1966	1836	1596	2091	2161	2819	1899	1660	2151	1328	2048	2257	1233
LOC113493089	peroxisome biogenesis factor 1	1329	1016	803	1479	1252	1291	783	828	1053	1347	1462	908	994	766	888	1060	849	838
LOC113493090	transcription factor SOX-14-like	57	26	75	30	74	93	37	53	43	25	21	68	43	52	110	17	61	57
LOC113493093	uncharacterized LOC113493093	46	25	37	44	36	24	22	25	17	32	39	24	24	39	31	35	25	28
LOC113493095	SOX domain-containing protein dichaete-like	82	55	35	134	98	117	92	66	60	107	96	83	102	46	74	102	62	64
LOC113493096	uncharacterized LOC113493096	395	43	77	195	136	24	194	20	33	90	49	28	173	42	93	59	431	126
LOC113493097	glutathione hydrolase 7-like	15	10	13	31	22	18	22	24	29	13	10	30	19	22	15	10	13	16
LOC113493098	signal transducing adapter molecule 1	1591	1211	1515	1933	2885	2277	2388	1544	1849	1188	1433	1917	1285	1834	1344	1652	2035	1260
LOC113493099	centromere protein S-like	20	27	42	41	43	47	39	40	22	36	37	25	25	32	37	24	25	36
LOC113493103	transcription factor SOX-21-like	18	8	8	18	10	32	10	7	3	24	10	7	14	17	13	14	9	15
LOC113493104	uncharacterized LOC113493104	5	5	6	7	2	1	0	4	1	4	5	5	4	8	8	0	1	0
LOC113493105	uncharacterized LOC113493105	2	5	1	0	2	0	0	2	0	0	1	1	5	2	0	0	4	0
LOC113493107	uncharacterized LOC113493107	0	2	0	2	0	0	0	0	3	2	2	0	2	0	0	0	3	3
LOC113493110	patronin-like	3465	2712	2845	3761	3548	5264	2196	2994	2900	3013	2667	2917	2147	3374	4101	2629	2570	3537
LOC113493111	protein spire	377	283	300	585	501	378	321	336	332	421	321	283	326	241	388	419	501	272
LOC113493112	cuticle protein-like	252	223	84	487	296	71	327	113	86	377	316	168	122	193	116	167	172	68
LOC113493119	polypeptide N-acetylgalactosaminyltransferase 3-like	35	50	25	48	60	26	39	30	23	35	45	33	19	56	33	46	68	32
LOC113493120	zinc finger protein 135-like	321	331	265	377	454	364	297	246	250	317	389	255	238	354	279	276	276	288
LOC113493121	leucine-rich repeat-containing G-protein coupled receptor 5-like	438	418	343	405	415	471	280	393	385	412	388	400	351	342	357	422	357	373
LOC113493123	translationally-controlled tumor protein homolog	21600	17495	19534	27809	26208	18123	24615	19191	15134	25262	22243	22579	18097	22681	25110	24622	23993	20352
LOC113493124	uncharacterized LOC113493124	297	335	306	398	441	381	264	343	347	274	354	341	223	359	369	271	301	297
LOC113493125	serine/Arginine-related protein 53-like	20	15	5	13	16	14	10	11	14	13	14	21	3	15	16	15	15	8
LOC113493126	U11/U12 small nuclear ribonucleoprotein 25 kDa protein-like	9	11	10	6	6	9	4	5	8	11	11	11	1	18	3	14	16	14
LOC113493128	tyrosine-protein phosphatase non-receptor type 23-like	461	329	419	476	456	684	375	447	424	339	354	451	381	418	450	357	415	403
LOC113493129	uncharacterized LOC113493129	838	1032	401	1028	1241	931	1065	649	1001	1054	1295	861	617	647	408	718	812	414
LOC113493130	uncharacterized LOC113493130	174	142	127	181	218	201	103	131	120	104	163	197	98	136	182	136	151	126
LOC113493131	protein spire-like	129	94	87	226	158	93	92	83	99	133	123	74	107	80	111	111	148	67
LOC113493132	serine/Arginine-related protein 53-like	37	45	26	57	33	43	48	59	37	58	66	42	43	59	30	27	26	34
LOC113493134	uncharacterized LOC113493134	29	38	19	39	50	37	8	28	27	33	32	31	22	39	32	38	18	37
LOC113493135	tyrosine-protein phosphatase non-receptor type 23-like	389	317	424	464	509	730	415	448	485	393	466	534	399	380	479	367	422	430
LOC113493136	cytochrome b-c1 complex subunit Rieske, mitochondrial	10815	13001	7720	16914	18234	10947	11229	9142	9061	17073	15138	8527	8075	7252	10029	11922	10485	8821
LOC113493137	centromere protein I-like	12	1	8	11	7	6	7	1	1	11	8	9	1	6	2	0	6	5
LOC113493138	zinc finger protein chinmo-like	195	77	237	284	118	291	133	142	208	460	126	140	257	155	320	199	136	233
LOC113493139	transcription factor hamlet-like	1	2	0	0	0	0	0	0	2	0	0	1	5	0	1	2	2	1
LOC113493140	probable G-protein coupled receptor 158	79	121	67	124	112	90	58	57	66	132	118	73	79	44	96	87	74	78
LOC113493143	asparagine synthetase domain-containing protein CG17486	45	95	36	70	63	64	41	49	49	81	56	66	74	73	49	49	59	52
LOC113493145	whirlin	11	2	3	7	9	2	6	5	3	6	9	11	4	6	16	3	4	5
LOC113493146	annulin-like	0	1	1	4	7	2	6	1	8	3	0	8	2	6	5	2	1	4
LOC113493148	ATP synthase mitochondrial F1 complex assembly factor 1	611	648	603	840	702	663	596	461	476	957	901	483	493	505	754	592	575	549
LOC113493149	unconventional myosin-Ia-like	268	308	226	243	290	278	157	188	227	285	241	191	176	274	306	207	194	212
LOC113493150	uncharacterized LOC113493150	4	17	14	15	34	23	16	80	15	7	33	24	18	24	23	17	32	17
LOC113493151	COPII coat assembly protein sec16-like	37	10	28	31	35	32	32	32	26	6	2	12	35	11	51	14	40	23
LOC113493152	splicing factor 1-like	1034	1123	1005	1303	1544	1055	1042	788	896	1376	1333	1044	886	1445	1245	961	932	816
LOC113493153	repetin-like	2385	2293	1286	2972	1175	2	33068	1106	1301	129	526	2889	4194	1074	567	852	785	890
LOC113493154	intraflagellar transport protein 80 homolog	27	7	14	15	16	18	30	11	7	7	8	4	18	5	9	4	34	22
LOC113493155	calcium/calmodulin-dependent 3',5'-cyclic nucleotide phosphodiesterase 1	206	130	128	224	189	266	110	149	141	177	138	142	155	76	172	170	162	145
LOC113493156	uncharacterized LOC113493156	4	5	3	0	4	3	0	5	4	2	1	0	2	2	0	3	4	0
LOC113493157	maltase A1-like	28194	34139	21638	45725	48550	37359	27585	28721	24843	32714	30638	24011	42492	19244	19870	45413	35388	19761
LOC113493158	maltase 2-like	3	7	13	10	13	3	8	4	14	10	6	18	9	10	7	11	7	10
LOC113493159	maltase A1-like	20572	14987	29803	18714	30741	23948	22437	18250	20310	17356	17939	23215	12809	19159	24021	8932	28216	23357
LOC113493160	protein arginine N-methyltransferase 1	136	219	42	122	99	40	35	41	47	213	269	96	67	241	59	64	52	94
LOC113493162	carbohydrate sulfotransferase 11	416	282	138	253	278	380	180	184	210	265	346	199	156	176	135	232	239	142
LOC113493163	protein-glucosylgalactosylhydroxylysine glucosidase	12	6	11	41	19	6	10	6	7	5	14	15	5	14	18	10	8	4
LOC113493164	ras GTPase-activating protein-binding protein 2	3756	4318	2829	4625	4240	3135	2947	2553	2573	4977	5209	2904	3216	3755	3197	3648	2943	2668
LOC113493166	uncharacterized LOC113493166	1	1	0	0	3	0	2	0	2	0	0	1	8	7	0	0	0	0
LOC113493167	transcription factor Sp3-like	261	240	185	315	308	234	187	247	208	204	319	238	154	198	251	202	247	250
LOC113493168	MDS1 and EVI1 complex locus protein-like	2025	1916	1887	2890	2815	2332	1417	2563	1861	2513	2834	1575	1659	1925	2062	2289	1579	1892
LOC113493169	histone-lysine N-methyltransferase SETD2	336	419	268	398	400	336	223	291	245	354	438	220	217	367	358	272	264	297
LOC113493170	glycerol-3-phosphate dehydrogenase, mitochondrial	2683	4559	688	5437	2904	1120	1744	1232	2226	6679	4998	1271	2743	1206	884	2768	1519	660
LOC113493171	signal peptidase complex subunit 2	1541	1728	268	1388	991	627	1209	597	895	1933	2275	1003	959	1489	446	1342	1018	369
LOC113493173	pro-resilin	14	2	2	32	12	6	18	5	5	2	13	7	10	7	0	11	10	4
LOC113493174	myosin-VIIa	446	285	208	548	363	481	97	292	339	414	395	301	224	288	315	315	365	226
LOC113493175	DNA repair protein complementing XP-G cells homolog	636	909	369	682	643	718	318	580	754	804	938	611	817	1064	515	379	325	467
LOC113493176	cyclic nucleotide-gated cation channel beta-1-like	66	104	115	109	110	133	86	117	98	108	128	100	65	74	131	89	115	121
LOC113493177	transmembrane 9 superfamily member 2	5148	5770	2599	5674	5228	4648	3984	3392	3954	4864	5977	3857	3948	5970	3308	4280	4166	3004
LOC113493178	venom serine carboxypeptidase-like	9	13	13	20	15	14	12	13	6	10	8	17	12	17	17	6	16	13
LOC113493179	venom serine carboxypeptidase-like	50	8	8	55	26	5	55	4	7	24	6	1	28	1	9	14	58	11
LOC113493180	suppressor of hairless protein-like	9	16	10	14	8	13	9	8	9	17	15	10	11	9	10	7	26	12
LOC113493181	venom serine carboxypeptidase-like	2	4	3	13	3	10	24	6	6	9	3	8	8	4	9	4	2	6
LOC113493182	venom serine carboxypeptidase-like	0	0	0	1	1	0	2	1	0	0	4	2	1	6	0	0	1	1
LOC113493183	uncharacterized LOC113493183	5	2	4	9	3	8	5	5	4	6	2	5	7	1	11	3	8	8
LOC113493184	peritrophin-48-like	50	69	9	46	76	38	19	44	30	36	77	35	48	20	18	15	57	19
LOC113493185	WD repeat and FYVE domain-containing protein 2	1504	1347	1798	1742	2066	2401	1328	1543	1692	1433	1582	1659	1448	1831	1859	1499	1567	1742
LOC113493186	BRCA2-interacting transcriptional repressor EMSY	279	293	335	334	388	467	249	274	303	316	382	363	230	319	450	261	348	341
LOC113493187	aspartate aminotransferase, mitochondrial	22172	23271	9312	26792	31594	18753	20322	15145	21450	26299	30670	18187	13788	11912	9056	19678	19244	8208
LOC113493188	uncharacterized LOC113493188	33	22	9	26	54	23	18	32	16	15	20	14	34	36	22	34	33	12
LOC113493190	uncharacterized LOC113493190	563	272	757	683	598	806	619	583	564	443	370	530	468	429	1011	611	681	796
LOC113493194	dynein heavy chain 7, axonemal	8	31	11	14	36	24	7	15	17	25	20	15	28	24	9	25	12	13
LOC113493195	elongation factor Ts, mitochondrial	745	978	325	766	697	465	526	378	531	929	1155	483	440	589	379	581	492	346
LOC113493196	rho-associated protein kinase 2	1173	1102	984	1108	1243	1361	871	932	964	714	1139	1030	809	1016	936	956	1302	817
LOC113493197	villin-like protein quail	262	259	305	406	314	403	267	207	211	141	300	180	212	148	358	255	215	251
LOC113493199	TATA box-binding protein-like protein 1	389	367	452	443	518	367	430	285	347	331	435	403	244	398	443	329	381	390
LOC113493201	cytosolic carboxypeptidase 6-like	1	1	5	0	3	2	1	1	2	0	0	0	6	5	0	2	0	2
LOC113493202	leucine-rich repeats and immunoglobulin-like domains protein 1	8	25	6	6	13	6	9	7	10	25	18	7	12	10	5	17	11	7
LOC113493203	pupal cuticle protein C1B-like	14	5	10	21	3	2	11	8	1	13	4	2	6	5	12	5	2	2
LOC113493205	rab3 GTPase-activating protein catalytic subunit	198	208	375	229	301	425	269	264	347	163	271	279	221	305	358	188	335	327
LOC113493206	cell division cycle protein 23 homolog	149	192	109	146	166	189	138	150	130	160	207	154	94	226	141	96	121	152
LOC113493207	protein FAM92A	0	2	4	8	4	0	1	1	5	2	2	4	1	7	3	3	0	1
LOC113493208	heat shock factor-binding protein 1	1033	878	475	720	689	591	481	448	534	930	982	623	686	803	483	821	821	461
LOC113493209	arf-GAP domain and FG repeat-containing protein 1	312	228	273	327	219	355	192	237	216	284	263	231	262	246	299	283	293	286
LOC113493210	5-hydroxytryptamine receptor 1A-alpha	36	91	28	67	110	26	25	40	46	61	84	66	36	30	44	47	54	13
LOC113493211	regulator of nonsense transcripts 2	421	457	268	451	408	441	416	340	292	543	618	368	396	562	438	347	353	429
LOC113493212	nuclear pore complex protein Nup93-like	293	492	98	377	301	134	205	126	177	571	554	252	234	416	150	172	164	147
LOC113493213	putative nuclease HARBI1	31	12	46	32	19	55	50	34	25	35	16	36	21	38	48	49	23	50
LOC113493214	myb/SANT-like DNA-binding domain-containing protein 4	12	12	6	7	12	16	18	8	17	20	14	12	4	9	7	14	9	7
LOC113493215	general transcription factor 3C polypeptide 5	71	95	96	95	82	53	58	39	45	177	121	82	64	101	116	86	60	118
LOC113493216	uncharacterized LOC113493216	7	0	2	3	1	0	1	1	0	1	0	0	2	4	0	2	2	0
LOC113493217	clavesin-1	5897	5722	7920	6541	12082	10539	4012	4966	6515	4557	5906	7994	4373	3341	5578	3006	12018	5126
LOC113493218	fructose-bisphosphate aldolase	39193	27030	32878	37420	46918	34703	36557	22592	36747	31552	31521	34631	19865	15586	44349	24030	50611	37289
LOC113493219	alpha-tocopherol transfer protein-like	691	579	503	795	1060	709	656	494	915	887	558	809	751	310	663	574	1197	742
LOC113493220	alpha-tocopherol transfer protein-like	11	23	41	41	28	57	39	25	29	24	17	49	38	14	38	17	30	25
LOC113493221	alpha-tocopherol transfer protein-like	2501	3052	2434	3299	4353	2807	2636	3356	2040	2579	3203	2838	2603	1830	3542	2498	2324	3300
LOC113493222	adenomatous polyposis coli homolog	3373	2713	3776	4705	4646	5752	1893	3705	3183	4045	3452	3675	2900	3076	5321	3312	2793	4604
LOC113493223	zinc finger protein 883-like	61	97	22	68	67	32	28	49	29	96	114	34	38	53	42	32	31	44
LOC113493224	uncharacterized LOC113493224	17	17	7	17	9	17	20	33	6	19	20	7	5	22	11	22	12	9
LOC113493225	uncharacterized LOC113493225	221	220	573	305	334	737	166	332	274	254	212	347	265	238	695	363	225	545
LOC113493226	uncharacterized LOC113493226	2889	2113	2574	3536	5174	3438	2616	2231	3140	2927	3021	3829	2173	1925	2689	2291	3228	2241
LOC113493228	uncharacterized LOC113493228	5	2	2	6	1	4	6	3	1	9	6	2	4	3	3	3	4	2
LOC113493229	ras-related and estrogen-regulated growth inhibitor-like protein	14	15	10	18	12	45	18	14	11	25	15	15	21	5	48	27	20	27
LOC113493232	protein FAN-like	378	259	390	356	389	562	445	440	494	304	378	383	252	643	480	304	311	422
LOC113493233	uncharacterized LOC113493233	485	390	403	711	503	544	517	494	440	758	566	468	358	366	569	536	385	406
LOC113493234	uncharacterized LOC113493234	1	0	0	0	0	0	1	5	0	2	0	0	3	2	0	1	1	2
LOC113493235	proteasome subunit alpha type-7-1	1653	2111	620	2012	1882	1324	1665	1076	1436	2000	2321	1345	1268	1648	871	1471	1380	856
LOC113493236	ultraviolet-B receptor UVR8	109	149	74	121	121	61	85	71	74	215	193	105	62	119	65	107	74	89
LOC113493237	coiled-coil domain-containing protein 43	471	522	175	406	452	245	224	251	287	392	566	340	196	411	245	269	332	186
LOC113493238	uncharacterized LOC113493238	25	16	16	32	36	27	31	15	12	13	21	18	17	32	30	17	14	22
LOC113493242	uncharacterized LOC113493242	10	1	3	14	4	5	1	5	4	2	3	9	8	7	9	0	3	2
LOC113493244	chymotrypsin-1-like	14	0	3	11	2	18	10	13	12	8	4	15	3	7	19	10	9	19
LOC113493245	trypsin-5-like	0	0	0	0	0	0	4	0	1	0	0	4	2	3	2	0	0	0
LOC113493246	fructose-bisphosphate aldolase-like	2252	1754	3027	3228	3866	4681	2550	2159	2236	1978	2171	2164	2027	1045	3635	2654	2142	2688
LOC113493247	monocarboxylate transporter 13	4360	2333	2638	4148	5606	4297	3753	2558	3679	3642	3705	4188	3117	4089	3809	2420	5967	3307
LOC113493248	zinc finger CCCH domain-containing protein 13-like	1152	1146	1066	1480	1403	1452	1085	1148	1273	1147	1372	1372	855	1152	1308	996	1082	1147
LOC113493249	pre-mRNA-splicing factor SYF1	225	211	213	184	140	204	200	141	176	249	308	204	177	298	276	208	165	241
LOC113493250	F-box only protein 42	443	324	280	458	391	333	317	325	320	349	476	382	268	304	337	370	372	342
LOC113493251	SET domain-containing protein SmydA-8-like	204	210	196	212	259	302	217	209	176	200	194	213	192	143	248	222	253	210
LOC113493252	mitoguardin	395	546	220	402	388	342	241	247	290	605	660	277	305	326	207	360	313	239
LOC113493253	protein unzipped	282	153	107	357	170	165	156	113	152	157	222	180	139	104	173	186	260	126
LOC113493254	visual pigment-like receptor peropsin	2	4	0	2	0	1	2	2	0	2	1	1	0	3	0	0	2	3
LOC113493255	probable alpha-aspartyl dipeptidase	1767	2047	2062	1320	1723	1995	1351	1521	2179	1748	2274	2061	1449	2175	1822	1581	2055	1721
LOC113493256	uncharacterized LOC113493256	17	12	30	27	30	43	29	20	14	22	17	16	28	19	55	29	17	40
LOC113493257	eukaryotic translation initiation factor 4E-binding protein Mextli	1751	813	1504	2067	1934	2257	1265	1264	1530	1249	1073	1510	1059	1349	2128	1501	1874	1512
LOC113493258	odorant receptor coreceptor	0	3	0	1	3	0	1	1	1	0	2	0	0	1	2	0	2	0
LOC113493259	piezo-type mechanosensitive ion channel component	711	455	310	739	491	475	364	349	364	467	537	461	456	430	353	466	668	341
LOC113493260	DNA-directed RNA polymerase II subunit RPB2	1719	1846	1377	1694	1608	1900	1158	1416	1686	1734	2195	1828	1372	1878	1641	1475	1476	1494
LOC113493261	LIM domain-containing protein jub	689	672	1162	1014	895	1388	857	921	903	706	760	803	672	831	1146	948	632	949
LOC113493262	uncharacterized protein C18orf19 homolog A	912	996	669	687	720	873	611	662	871	958	1013	734	662	781	746	778	678	628
LOC113493263	ras-like protein family member 10B	6	10	3	2	3	5	0	1	1	7	1	7	10	7	4	3	8	3
LOC113493264	GATOR complex protein WDR59	155	165	170	156	230	225	135	152	171	209	174	176	126	180	259	157	133	245
LOC113493265	uncharacterized LOC113493265	2	2	0	4	0	1	1	1	0	0	0	1	1	1	4	0	0	3
LOC113493269	uncharacterized LOC113493269	0	1	0	2	1	0	3	1	1	2	2	2	0	3	6	0	1	0
LOC113493270	metallophosphoesterase 1-like	28	24	71	48	67	49	42	45	36	28	35	46	35	47	86	38	51	71
LOC113493272	cytochrome b5-like	172	341	81	187	287	226	192	878	150	161	352	170	94	131	117	71	293	84
LOC113493275	ral guanine nucleotide dissociation stimulator	267	147	209	344	273	251	182	189	207	240	229	257	144	306	227	230	226	214
LOC113493276	uncharacterized LOC113493276	9	6	21	29	12	10	36	13	9	9	17	13	12	47	18	4	18	8
LOC113493277	probable phosphorylase b kinase regulatory subunit beta	785	759	534	847	999	798	624	668	757	898	869	738	627	569	805	890	701	691
LOC113493278	DNA topoisomerase 1	1259	1530	1299	1230	1056	1341	789	865	1038	1250	1433	1272	817	1492	1416	973	1038	1151
LOC113493279	protein O-mannosyltransferase 1	76	76	64	85	85	75	89	58	72	61	122	80	58	78	89	53	102	64
LOC113493280	ubiquitin carboxyl-terminal hydrolase CYLD	837	779	775	927	1142	795	834	779	807	682	814	816	433	942	803	668	841	609
LOC113493282	alpha-tocopherol transfer protein-like	434	241	247	512	342	388	235	236	304	254	338	267	254	148	291	313	303	238
LOC113493283	ATPase WRNIP1-like	118	187	122	90	141	145	71	87	132	139	237	210	238	348	96	66	70	128
LOC113493284	mRNA cap guanine-N7 methyltransferase	543	478	290	412	417	351	389	283	342	469	535	398	356	413	286	437	473	328
LOC113493285	dnaJ homolog shv	2564	3425	856	2688	1924	1169	2141	1282	1775	3887	3622	1265	1900	3077	955	1867	1689	985
LOC113493286	proteasome subunit beta type-7-like	1906	2461	1133	2512	2348	1537	2102	1499	1970	2588	2875	1589	1472	1845	1425	2077	1694	1260
LOC113493287	KDEL motif-containing protein 1-like	112	74	55	100	55	76	82	49	79	92	78	105	72	99	113	82	86	73
LOC113493288	uncharacterized LOC113493288	159	130	135	171	180	201	123	147	109	184	140	137	109	125	197	153	184	139
LOC113493289	phosphorylated CTD-interacting factor 1	287	214	221	313	324	261	278	215	222	258	284	286	194	233	331	208	226	253
LOC113493290	alpha-tocopherol transfer protein-like	74	25	29	69	12	27	130	14	16	17	35	6	27	30	25	49	15	11
LOC113493291	proline-rich protein 2-like	202	219	205	269	327	227	168	199	202	219	274	222	137	263	247	165	199	197
LOC113493292	jmjC domain-containing protein 4	197	152	103	139	145	142	93	118	112	248	197	128	99	79	160	219	169	117
LOC113493293	alpha-methylacyl-CoA racemase	890	1506	1196	1121	1451	2220	755	1024	1378	934	1830	1071	619	734	1216	1025	1175	1013
LOC113493294	39S ribosomal protein L3, mitochondrial	561	952	312	646	337	222	384	247	245	1230	1173	272	422	579	342	567	284	252
LOC113493295	ATP synthase mitochondrial F1 complex assembly factor 2	319	383	292	358	410	278	301	223	310	414	395	248	206	315	374	275	304	262
LOC113493296	repressor of RNA polymerase III transcription MAF1 homolog	637	366	633	463	574	613	406	511	444	369	430	518	535	423	623	700	578	550
LOC113493297	alpha-tocopherol transfer protein-like	16	11	9	14	19	12	16	4	10	7	19	16	9	7	13	9	4	10
LOC113493298	small nuclear ribonucleoprotein-associated protein B	504	622	155	539	324	157	329	187	202	781	810	300	344	653	207	496	329	149
LOC113493299	Krueppel homolog 1-like	35	106	32	50	52	61	29	40	108	109	181	81	40	41	58	126	86	27
LOC113493300	uncharacterized LOC113493300	327	271	208	419	344	394	162	244	240	405	382	250	267	179	263	315	253	230
LOC113493301	pre-mRNA-splicing factor CWC25 homolog	224	181	263	281	299	297	275	208	214	230	250	312	177	211	320	183	209	290
LOC113493302	hydrocephalus-inducing protein-like	15	13	23	19	24	18	19	16	17	22	34	18	26	32	16	6	17	26
LOC113493303	nucleolar complex protein 2 homolog	238	393	157	365	191	97	187	132	124	735	723	242	247	511	194	221	115	209
LOC113493304	alpha-tocopherol transfer protein-like	74	27	51	90	12	33	112	14	21	15	40	2	35	33	38	83	26	9
LOC113493305	growth hormone-inducible transmembrane protein-like	5467	7613	2337	6050	8454	6837	4506	4192	7713	5812	7801	5585	3759	5734	2835	4486	4237	3088
LOC113493306	TBC1 domain family member 25	188	188	167	220	237	276	182	188	163	220	224	224	164	266	242	208	255	155
LOC113493307	general transcription factor IIF subunit 2	307	298	246	468	350	364	319	288	332	397	396	345	234	322	378	333	259	379
LOC113493308	tetraspanin-7-like	1	1	1	12	3	2	1	3	0	3	2	3	3	2	7	1	1	4
LOC113493309	transport and Golgi organization protein 6 homolog	62	72	76	51	30	109	51	37	32	82	83	56	58	67	83	62	67	52
LOC113493310	uncharacterized LOC113493310	7	1	3	7	2	3	9	2	3	1	5	6	6	2	8	2	4	2
LOC113493311	ubiquitin-conjugating enzyme E2Q-like protein CG4502	54	19	23	66	33	37	34	24	14	53	32	44	33	34	35	36	39	30
LOC113493312	NEDD8	725	757	353	757	714	598	633	542	609	800	949	575	582	695	357	596	641	354
LOC113493313	PQ-loop repeat-containing protein 1	875	838	552	772	787	977	593	572	703	736	841	538	739	606	553	1184	965	604
LOC113493314	aldo-keto reductase AKR2E4-like	57	21	72	265	103	100	94	61	36	36	54	68	65	131	102	34	72	40
LOC113493315	hemocyte protein-glutamine gamma-glutamyltransferase-like	1	5	7	11	7	1	7	7	11	2	8	8	14	8	6	7	6	12
LOC113493316	transmembrane protein 231	1	5	4	1	2	0	5	2	3	1	0	9	4	4	4	4	1	3
LOC113493317	mitochondrial import inner membrane translocase subunit Tim21	488	651	266	563	567	421	446	375	453	555	820	388	298	480	291	515	471	308
LOC113493318	annulin-like	740	538	351	1104	781	802	572	539	555	935	846	597	493	595	680	701	572	464
LOC113493320	T-box transcription factor TBX20	3	0	2	5	1	1	0	1	3	3	6	4	3	13	11	4	2	1
LOC113493321	aldo-keto reductase AKR2E4-like	108	44	66	158	84	136	100	62	59	71	62	63	86	46	90	81	90	109
LOC113493322	sal-like protein 1	21	16	16	27	25	33	13	12	11	21	17	12	7	5	18	7	19	13
LOC113493323	T-box transcription factor TBX20-like	0	1	2	2	0	0	0	0	3	0	0	2	8	8	3	0	0	4
LOC113493324	sorting nexin-20	184	68	451	271	155	315	384	175	226	185	80	242	268	172	356	317	285	268
LOC113493326	large neutral amino acids transporter small subunit 2	544	264	115	545	254	189	355	207	140	455	359	210	293	99	207	639	158	194
LOC113493327	iroquois-class homeodomain protein irx-1	6	7	13	8	9	10	6	9	11	8	13	9	11	8	12	7	8	4
LOC113493328	39S ribosomal protein L10, mitochondrial	379	574	183	423	401	182	291	215	254	682	656	289	253	391	205	317	246	211
LOC113493329	angio-associated migratory cell protein	519	792	262	696	600	264	383	392	290	847	1105	338	465	679	298	415	212	321
LOC113493330	uncharacterized LOC113493330	2	1	1	6	2	2	2	1	0	1	2	3	5	2	6	2	2	6
LOC113493331	large neutral amino acids transporter small subunit 1	30	40	18	182	78	27	51	35	24	69	62	207	41	227	86	44	31	32
LOC113493332	zinc transporter ZIP10	1287	1325	1633	1227	1319	1625	859	975	1150	1122	1007	1041	1178	1322	1383	1102	938	1086
LOC113493333	ER membrane protein complex subunit 4	775	848	351	816	733	466	562	384	551	945	947	497	601	699	380	621	560	368
LOC113493334	uncharacterized LOC113493334	555	545	471	506	365	506	539	462	476	492	579	478	524	592	370	578	603	417
LOC113493335	tyrosine aminotransferase-like	2	0	2	8	0	1	2	0	1	0	5	1	1	5	0	0	0	0
LOC113493336	tyrosine aminotransferase-like	23	21	19	36	36	18	15	17	15	19	48	26	26	24	21	12	24	14
LOC113493337	NADH dehydrogenase (ubiquinone) complex I, assembly factor 6-like	32	33	8	26	17	6	9	10	12	28	25	16	7	16	8	6	8	10
LOC113493339	platelet-activating factor acetylhydrolase IB subunit beta homolog	5	4	2	2	7	2	3	1	3	6	0	7	1	0	2	9	5	4
LOC113493340	zinc finger HIT domain-containing protein 2	47	74	64	80	49	68	78	69	49	98	88	48	59	74	68	58	41	87
LOC113493341	programmed cell death 6-interacting protein	2598	2199	2319	3788	4314	3469	3170	2414	3067	2443	2781	2488	2016	3269	2881	2233	2716	2269
LOC113493342	cytochrome c oxidase subunit NDUFA4	6246	7198	3720	8518	11621	6113	7869	5418	5690	8841	8562	5580	5232	4898	4828	7282	6663	4293
LOC113493343	MOB kinase activator-like 1	185	160	181	212	253	196	170	149	157	167	217	186	103	222	208	166	166	185
LOC113493344	histone H2A.V	1148	1304	1001	1240	1679	1357	1249	839	1225	850	1674	1737	639	1275	1080	833	1175	960
LOC113493345	SPARC	3709	706	619	3281	1762	642	3552	500	616	1190	792	312	1626	471	607	896	4413	669
LOC113493346	uncharacterized LOC113493346	2	1	1	4	4	7	6	4	5	2	10	6	7	4	9	6	1	10
LOC113493347	high-affinity choline transporter 1	11	9	7	8	3	12	5	5	5	8	7	11	12	14	6	11	15	8
LOC113493348	RNA-binding protein squid	10070	12359	14074	16480	15352	13171	11781	8991	9399	16927	15555	9450	10156	11711	17213	13051	9886	14442
LOC113493349	structure-specific endonuclease subunit SLX1 homolog	23	27	42	38	37	48	32	40	29	39	20	35	19	29	28	27	27	33
LOC113493354	uncharacterized LOC113493354	1226	972	607	1460	1005	1206	892	952	956	1161	1195	908	969	1058	860	1320	870	823
LOC113493355	WASH complex subunit 3-like	3	0	4	3	0	4	0	0	0	0	2	2	1	1	15	0	3	3
LOC113493356	phosphatidylinositol 4-kinase alpha	1068	1233	777	1096	1170	972	496	993	1067	1094	1220	969	777	974	947	961	871	913
LOC113493357	uncharacterized LOC113493357	0	0	5	1	0	2	0	1	0	0	0	1	1	0	4	0	1	4
LOC113493358	putative transporter svop-1	14	7	9	28	32	11	49	4	4	29	12	59	24	64	7	41	10	14
LOC113493359	synaptic vesicle 2-related protein-like	5	1	1	1	2	1	1	5	3	0	3	6	7	10	3	0	1	3
LOC113493360	synaptic vesicle glycoprotein 2C-like	84	75	106	136	120	102	105	74	67	71	71	87	87	48	122	66	94	77
LOC113493361	synaptic vesicle glycoprotein 2A-like	830	225	749	1036	620	1476	991	572	897	378	388	560	698	823	2748	514	652	984
LOC113493362	mothers against decapentaplegic homolog 6	381	267	242	358	408	463	230	237	413	306	311	488	206	191	360	398	286	331
LOC113493363	peptidyl-prolyl cis-trans isomerase G	704	693	237	776	608	318	446	313	389	751	771	467	435	588	375	522	438	362
LOC113493364	heterogeneous nuclear ribonucleoprotein H2	1334	1146	489	1038	1142	887	653	665	888	1085	1244	793	696	1039	559	843	979	501
LOC113493365	uncharacterized LOC113493365	0	3	0	0	0	0	0	1	1	2	2	0	9	2	0	1	2	0
LOC113493366	neogenin-like	134	87	243	330	97	679	151	115	157	149	101	185	229	193	725	233	94	402
LOC113493367	uncharacterized LOC113493367	321	296	297	495	391	444	309	300	289	419	364	268	283	253	426	343	293	324
LOC113493372	iodotyrosine deiodinase 1	131	100	174	108	148	226	95	83	80	59	158	77	93	140	159	232	120	197
LOC113493373	scavenger receptor class B member 1-like	3	2	5	14	6	2	7	2	9	2	7	1	7	7	7	2	12	11
LOC113493374	transmembrane protease serine 12-like	0	1	0	5	4	0	0	0	0	0	3	2	0	1	1	2	0	1
LOC113493375	cadherin-87A	110	83	70	229	127	88	74	79	58	99	106	204	81	240	141	121	117	70
LOC113493376	uncharacterized LOC113493376	73	63	75	142	82	75	43	62	65	87	71	99	52	50	120	88	71	75
LOC113493377	uncharacterized LOC113493377	0	3	0	4	0	0	2	1	2	0	0	0	2	1	0	1	2	0
LOC113493378	synaptic vesicle glycoprotein 2B-like	85	22	47	69	42	44	52	24	54	14	45	29	3	22	51	38	64	29
LOC113493379	synaptic vesicle glycoprotein 2A-like	488	890	79	1353	523	183	197	229	99	2754	1120	95	761	221	114	593	231	116
LOC113493380	putative transporter svop-1	12	5	26	61	21	23	14	15	16	9	9	106	23	218	254	14	8	17
LOC113493381	chorion peroxidase-like	25	13	18	45	18	17	10	8	20	44	15	13	21	6	36	13	52	28
LOC113493382	synaptic vesicle glycoprotein 2B-like	6417	2600	3747	6257	5357	5395	3303	2235	2975	14482	3514	2030	7271	1226	9962	2722	10885	2875
LOC113493383	putative transporter svop-1	1659	1151	996	2318	1987	2537	896	1412	1146	2971	1097	803	1350	626	1315	1186	1146	1007
LOC113493384	synaptic vesicle glycoprotein 2B-like	678	349	467	1268	857	1276	563	431	686	993	702	888	612	714	819	624	362	674
LOC113493385	putative carbonic anhydrase 5	9778	4403	833	11325	4018	709	2008	3180	1035	7121	4145	3038	5025	929	1665	3453	1552	1448
LOC113493386	FAST kinase domain-containing protein 4	1185	1405	335	1090	961	576	568	522	613	1509	1468	685	750	714	421	840	708	393
LOC113493387	carbonic anhydrase 1-like	27	13	11	65	18	0	11	11	6	29	18	7	42	13	4	21	7	8
LOC113493388	FK506-binding protein 59	2963	4429	638	2669	2090	1530	1333	1222	1661	3104	3809	1566	1485	2561	790	1551	1763	650
LOC113493389	TWiK family of potassium channels protein 7	45	21	51	50	21	34	28	47	33	37	38	34	23	19	69	34	50	37
LOC113493390	UPF0565 protein C2orf69 homolog	216	147	93	187	150	184	81	134	154	148	175	170	114	124	119	140	148	112
LOC113493391	uncharacterized LOC113493391	94	104	99	79	108	110	107	83	105	78	106	126	79	148	113	95	115	83
LOC113493392	BTB/POZ domain-containing protein 17	684	626	551	732	861	702	449	480	588	627	759	581	477	692	631	544	595	590
LOC113493393	uncharacterized LOC113493393	2929	2752	2819	2882	3743	3893	2362	2763	2925	2102	3179	2789	2160	3166	3496	2372	2980	3084
LOC113493394	putative transporter svop-1	88	28	157	112	46	181	55	45	49	94	46	64	124	17	559	76	55	341
LOC113493395	synaptic vesicle glycoprotein 2C-like	9820	1285	6330	11047	9956	9260	6653	4491	8566	1978	4322	9432	4428	5224	12092	3541	9501	10134
LOC113493397	synaptic vesicle glycoprotein 2A-like	90	106	65	143	83	125	59	86	81	168	99	111	91	70	120	75	95	127
LOC113493398	synaptic vesicle glycoprotein 2C-like	1424	112	720	133	1671	307	364	45	1406	1	164	1463	72	270	436	39	2050	470
LOC113493399	solute carrier family 22 member 6-like	2766	1553	12318	2969	8822	6018	5624	5997	5306	4877	3273	7745	1275	4497	13900	2432	6680	10402
LOC113493400	phosphopantothenate--cysteine ligase	325	232	171	290	205	215	114	186	162	189	260	149	196	165	195	261	156	151
LOC113493404	cadherin-23-like	18837	18498	24013	26352	33206	20539	19971	21728	18759	17238	20020	22256	19565	21840	29090	24864	17967	26012
LOC113493405	uncharacterized LOC113493405	987	1092	1088	1188	1053	1375	637	903	810	831	1101	893	813	941	1082	920	862	940
LOC113493406	RE1-silencing transcription factor-like	133	121	199	211	190	249	132	171	127	186	133	137	134	168	229	122	162	189
LOC113493407	DNA replication licensing factor Mcm3	109	286	96	195	181	114	82	78	99	206	367	241	202	481	109	64	96	129
LOC113493408	protein Peter pan	118	248	86	203	128	64	103	55	64	464	384	126	119	300	150	92	73	131
LOC113493409	zinc finger protein 596-like	298	216	139	250	255	322	192	174	292	178	232	239	210	270	184	240	278	172
LOC113493410	tRNA (guanine(10)-N2)-methyltransferase homolog	64	116	40	76	75	59	88	36	44	115	129	59	52	124	76	67	53	81
LOC113493411	ER membrane protein complex subunit 2-A-like	286	313	151	372	336	238	272	217	267	362	408	229	201	229	209	267	277	161
LOC113493412	esterase AGAP003155	210	378	210	297	239	155	173	190	172	451	410	223	180	281	191	218	166	163
LOC113493413	uncharacterized LOC113493413	2	3	1	2	10	5	9	4	2	0	4	7	4	3	6	6	2	2
LOC113493414	probable 4-coumarate--CoA ligase 2	5	4	7	5	4	4	4	8	5	0	1	5	6	1	5	4	9	4
LOC113493415	elongin-B	4604	3965	2149	4682	4303	4901	3375	2891	3442	3497	4374	3349	3090	2570	2377	3705	4006	2125
LOC113493416	transmembrane protein 258	969	1395	243	1126	937	587	993	429	706	1059	1455	908	656	1224	303	800	803	235
LOC113493417	potassium/sodium hyperpolarization-activated cyclic nucleotide-gated channel 3-like	2	4	2	3	9	1	9	8	1	5	6	6	13	12	2	2	5	10
LOC113493418	splicing factor 3A subunit 1	908	1162	980	1556	1292	1099	1027	880	843	1570	1555	815	922	1331	1320	1095	764	1071
LOC113493419	xylulose kinase	2246	960	1538	1774	2243	1436	1596	1316	1032	1679	1268	1204	1204	751	1684	2461	2050	1554
LOC113493420	lipid storage droplets surface-binding protein 1	429	81	87	345	108	24	267	83	47	113	106	81	552	295	88	185	171	143
LOC113493421	diacylglycerol kinase theta	1363	1269	1377	2317	2424	1851	1494	1429	1243	1905	1453	1383	1330	867	1913	1648	1320	1413
LOC113493422	F-box only protein 9	1866	1635	1221	2059	1601	1732	1049	1312	1258	1969	1783	1230	1857	1059	1157	2178	1202	1116
LOC113493423	uncharacterized LOC113493423	42	29	44	66	36	43	64	18	29	15	45	35	48	69	61	45	29	64
LOC113493424	lipid storage droplets surface-binding protein 2	7452	10618	9871	8083	20604	10689	4785	5821	10089	5637	14705	12508	4795	8885	10493	5344	9976	6805
LOC113493425	luciferin 4-monooxygenase-like	6736	7336	5916	10714	12262	4265	6615	3914	8220	11456	10127	7794	6251	2221	4953	6273	8770	4613
LOC113493426	uncharacterized LOC113493426	12	10	14	23	21	13	23	21	13	14	12	20	23	14	27	20	14	21
LOC113493427	AP-1 complex subunit sigma-2	2299	1798	1037	2308	2062	1988	1663	1425	1620	1916	2277	1802	1906	1836	1331	2044	1874	1122
LOC113493428	protein SMG8	233	195	162	288	279	185	192	180	150	268	251	200	165	228	222	180	157	223
LOC113493429	cytoplasmic polyadenylation element-binding protein 1	1	1	0	0	6	2	3	1	0	1	0	0	6	6	1	0	0	1
LOC113493430	activin receptor type-2A-like	1026	707	1028	1141	815	1503	669	886	813	1078	821	784	1234	729	1252	1496	805	1268
LOC113493431	DNA primase large subunit-like	122	57	86	77	50	121	83	88	65	71	89	81	68	84	73	135	78	76
LOC113493432	eukaryotic translation initiation factor 4E type 2	848	1162	360	1096	917	514	732	420	500	1350	1267	613	682	1025	428	757	583	398
LOC113493433	cell division cycle protein 16 homolog	70	82	54	69	104	81	64	46	78	94	108	113	67	88	63	76	95	57
LOC113493434	protein nessun dorma	79	48	49	81	76	40	38	39	53	74	64	59	39	45	43	43	76	60
LOC113493435	dihydroceramide fatty acyl 2-hydroxylase FAH2	405	274	81	303	77	172	379	104	144	324	251	41	201	840	51	410	82	63
LOC113493436	uncharacterized LOC113493436	7	2	0	1	0	0	3	0	0	2	0	0	2	0	0	4	3	0
LOC113493437	CDK5RAP3-like protein	1881	1654	1076	1960	2150	1510	1857	1231	1563	1656	2082	1768	1185	2126	1328	1568	1579	1094
LOC113493438	leucine-rich melanocyte differentiation-associated protein-like	1094	660	812	1101	856	1397	972	884	771	625	752	688	906	886	910	1126	1002	833
LOC113493439	peroxidase-like	3	5	2	1	7	1	1	1	0	2	1	0	3	10	0	1	0	3
LOC113493441	neuropeptide CCHamide-2	300	240	246	426	471	200	386	264	247	274	262	332	244	297	302	238	306	229
LOC113493442	uncharacterized LOC113493442	86	64	60	113	105	87	61	62	49	86	61	53	63	71	68	66	84	89
LOC113493444	cytochrome P450 4V2-like	26	47	4	35	24	5	15	18	10	103	52	20	8	12	13	27	11	15
LOC113493445	calexcitin-2	5	1	0	47	3	4	1	3	3	3	9	29	1	7	17	1	1	1
LOC113493447	lysine--tRNA ligase	1768	2197	521	1700	1497	748	1094	756	1000	2312	2698	1063	825	1721	790	807	1187	651
LOC113493450	protein Mo25	919	960	875	962	1133	1041	801	940	1029	968	1179	970	732	1009	978	878	1017	839
LOC113493451	uncharacterized LOC113493451	873	929	971	1011	1120	1700	567	813	847	748	908	800	924	1038	1004	642	746	851
LOC113493452	uncharacterized LOC113493452	882	595	880	1142	942	1308	500	599	747	791	773	810	563	557	874	674	838	718
LOC113493453	cytochrome P450 4g15-like	4	1	3	5	1	0	1	0	1	1	2	3	0	0	2	1	3	0
LOC113493454	uncharacterized LOC113493454	5	1	0	3	0	4	1	0	0	0	0	0	4	4	0	1	0	1
LOC113493455	profilin	26342	23701	13527	24850	22766	18465	20001	15379	18419	23126	28972	17635	23966	21734	14045	26133	22255	13115
LOC113493456	eukaryotic initiation factor 4A	27369	27056	32667	43116	47792	38730	34101	31600	28695	35306	34777	35797	22549	29785	43949	29249	33124	34582
LOC113493457	uncharacterized LOC113493457	394	255	354	321	275	355	270	248	231	318	267	244	574	328	218	908	585	222
LOC113493458	activating signal cointegrator 1 complex subunit 1	254	325	173	271	268	210	243	168	225	264	358	238	155	227	213	239	234	163
LOC113493459	schwannomin-interacting protein 1 homolog	411	263	306	339	281	434	267	291	288	388	268	342	362	316	318	578	326	334
LOC113493461	fez family zinc finger protein erm-like	0	1	4	37	3	0	60	0	0	0	0	66	0	280	1	73	0	0
LOC113493462	radial spoke head 10 homolog B-like	2	1	2	1	0	0	0	0	0	2	1	0	2	5	0	0	0	0
LOC113493463	transmembrane 9 superfamily member 4	398	460	366	424	376	401	299	304	407	380	431	376	316	490	387	338	417	327
LOC113493464	neuroguidin	132	111	93	128	91	83	79	79	84	172	173	146	93	180	126	151	80	111
LOC113493465	carbonyl reductase [NADPH] 1-like	445	378	410	281	394	486	302	406	375	280	490	390	243	380	442	330	463	396
LOC113493466	uncharacterized LOC113493466	0	0	0	6	3	1	11	0	0	0	0	24	0	57	8	10	0	0
LOC113493467	E3 ubiquitin-protein ligase mib1	125	106	115	164	146	188	74	128	133	78	107	156	68	140	124	66	101	103
LOC113493468	pre-mRNA-splicing factor ATP-dependent RNA helicase DHX16	230	205	379	275	240	384	239	242	245	297	280	268	259	304	414	304	262	374
LOC113493469	conserved oligomeric Golgi complex subunit 6	518	404	347	349	347	441	285	344	369	438	560	385	297	386	383	429	537	321
LOC113493470	CDK5 and ABL1 enzyme substrate 2	504	302	332	374	333	297	332	312	369	321	438	369	290	368	359	391	552	284
LOC113493471	cytochrome P450 4c3-like	1	1	3	5	6	3	6	3	2	10	13	3	11	19	3	5	4	1
LOC113493472	WW domain-containing oxidoreductase-like	12	13	25	34	28	9	12	24	19	14	13	22	14	23	23	14	28	18
LOC113493473	V-type proton ATPase subunit d	26434	24146	19613	34733	36326	26162	27447	22441	24340	33249	29005	22634	24153	17498	24248	25953	26320	22289
LOC113493474	probable tRNA(His) guanylyltransferase	57	64	23	32	44	33	16	30	34	52	79	42	25	77	34	48	47	20
LOC113493475	succinate dehydrogenase assembly factor 4, mitochondrial-like	634	592	610	794	1007	689	591	613	630	715	670	553	474	503	696	775	670	626
LOC113493477	importin subunit beta-1	1592	2107	681	1267	1192	786	755	810	944	1730	2072	1023	991	1425	719	902	1185	671
LOC113493478	adenosylhomocysteinase	10228	4268	2352	7067	5989	3412	7221	2570	2918	7033	5657	3173	4017	4261	3617	3842	15304	3309
LOC113493479	39S ribosomal protein L15, mitochondrial	545	885	359	550	534	384	408	329	390	1078	1172	429	359	547	371	449	476	366
LOC113493480	protein catecholamines up-like	1721	1601	716	1302	1288	1039	1131	942	1143	1566	2130	1211	1446	1408	661	1786	1587	740
LOC113493481	40S ribosomal protein S18	16257	18672	14298	24457	21331	16409	22679	15170	13764	26346	22211	17244	14058	19031	19094	16862	16402	15181
LOC113493482	serine/threonine-protein phosphatase Pgam5, mitochondrial	985	1133	563	827	846	594	558	462	511	1279	1283	483	826	732	652	1100	868	545
LOC113493483	junctophilin-2-like	308	349	307	526	443	398	229	306	244	456	380	251	278	208	381	297	311	281
LOC113493486	carcinine transporter-like	35	53	66	88	106	55	85	40	70	79	73	59	46	42	73	76	41	64
LOC113493488	trifunctional enzyme subunit alpha, mitochondrial	7039	8137	3850	8599	7474	7196	5267	4694	5934	8668	9180	5051	4438	4986	5572	4786	6103	4757
LOC113493489	major facilitator superfamily domain-containing protein 1-like	1015	892	1716	1027	1536	2155	1376	1173	1431	768	976	1323	735	1351	1437	821	1583	1325
LOC113493490	probable palmitoyltransferase ZDHHC24	227	124	89	77	99	85	73	93	75	112	126	125	126	136	88	228	163	72
LOC113493491	aromatic-L-amino-acid decarboxylase	1097	2119	315	548	1304	541	1855	736	1347	1431	2772	1503	973	2308	816	244	1716	553
LOC113493493	kelch-like protein 40a	78	67	147	75	52	139	69	90	96	78	62	80	79	59	118	93	130	114
LOC113493494	uncharacterized LOC113493494	192	250	89	145	141	131	48	129	92	267	323	173	82	292	117	89	118	125
LOC113493495	vacuolar protein sorting-associated protein 52 homolog	277	312	230	197	240	326	168	272	313	234	344	270	170	311	254	240	347	221
LOC113493496	probable nuclear hormone receptor HR38	6	4	1	9	0	4	1	8	0	1	6	1	4	10	4	3	6	4
LOC113493497	5'-AMP-activated protein kinase subunit gamma-2-like	2586	1723	1334	2872	2134	1468	1393	1414	1450	2601	2325	1592	1664	1216	1787	2561	1931	1663
LOC113493498	COP9 signalosome complex subunit 8	281	361	177	388	415	285	285	236	274	417	458	320	253	347	221	267	287	208
LOC113493499	chitin synthase chs-2	85	106	53	218	112	91	81	46	69	145	178	68	67	61	59	86	85	69
LOC113493500	chitin synthase chs-2-like	11481	8746	22429	15431	25064	1707	15811	15517	13908	9161	10975	16381	13163	16120	20147	11477	15191	20686
LOC113493501	MPN domain-containing protein CG4751	123	135	131	128	136	198	92	85	103	111	127	142	72	150	164	94	119	129
LOC113493502	alpha-methyldopa hypersensitive protein-like	3	4	0	0	0	0	0	1	0	0	3	0	4	6	0	0	1	1
LOC113493503	neo-calmodulin-like	2277	2006	1549	2260	2405	1983	1499	1541	1445	2672	2219	1759	2035	1134	1624	1890	2148	1375
LOC113493504	cysteine desulfurase, mitochondrial	1110	1020	961	1138	1709	1477	1052	919	1213	919	1495	1465	511	1103	1139	746	1567	915
LOC113493505	negative elongation factor E	142	147	101	196	211	169	177	141	128	178	233	155	98	142	144	102	111	137
LOC113493506	ras-related protein Rab-30	138	120	161	118	152	221	121	127	137	120	163	150	108	142	168	140	175	166
LOC113493507	uncharacterized LOC113493507	11	1	6	52	13	6	35	9	16	8	2	96	10	16	9	8	24	3
LOC113493509	protein phosphatase PHLPP-like protein	20	32	46	23	37	32	52	33	16	26	24	19	21	57	44	21	34	40
LOC113493510	LIM/homeobox protein Lhx3	1	0	1	1	2	0	0	1	0	0	0	0	2	5	0	1	0	6
LOC113493511	cysteine-rich venom protein TEL1-like	32	29	32	40	23	18	20	18	15	38	39	21	12	37	19	10	21	16
LOC113493512	probable 26S proteasome non-ATPase regulatory subunit 3	2107	2368	1500	2410	2596	1911	1932	1760	2076	2176	2717	1776	1618	1995	1627	1677	1775	1454
LOC113493513	protein PIH1D3	1	6	3	8	2	5	7	7	0	5	6	3	4	3	2	2	3	0
LOC113493514	protein enabled homolog	520	403	245	374	505	334	232	285	274	354	503	306	261	350	288	429	470	248
LOC113493515	neural-cadherin-like	4	9	3	15	1	10	8	3	2	1	5	3	2	4	6	4	2	2
LOC113493516	neural-cadherin-like	12	7	5	19	18	11	5	6	8	3	18	8	4	12	16	3	14	6
LOC113493517	exonuclease mut-7 homolog	146	155	91	76	107	136	53	101	96	105	205	163	67	141	84	126	154	96
LOC113493518	geranylgeranyl transferase type-2 subunit alpha	702	835	622	499	723	652	474	512	694	492	882	605	482	755	520	482	724	488
LOC113493519	sodium/calcium exchanger regulatory protein 1	38350	43082	34255	40000	79029	79714	43871	36109	53386	40915	52034	48171	30148	40195	35643	36809	57962	35997
LOC113493520	broad-complex core protein	381	280	259	333	267	261	262	265	294	346	412	295	260	284	301	326	290	252
LOC113493521	26S proteasome non-ATPase regulatory subunit 6	1980	2041	1497	2518	2551	2068	2155	1743	2053	2176	2638	1902	1550	1881	1945	1850	1722	1596
LOC113493522	probable multidrug resistance-associated protein lethal(2)03659	29250	40880	6597	43940	56896	18295	11119	20201	32466	55116	54510	22741	26253	25416	14391	21160	12373	13247
LOC113493523	AP-3 complex subunit delta	966	903	850	1191	1438	1144	1083	916	967	787	1040	925	661	996	1026	857	1043	844
LOC113493524	COMM domain-containing protein 2-like	149	163	68	119	130	62	77	66	97	169	250	102	64	129	64	111	153	68
LOC113493525	transcription termination factor 5, mitochondrial-like	100	89	65	49	59	54	65	63	71	66	114	80	64	88	59	92	106	71
LOC113493526	succinate--CoA ligase [ADP-forming] subunit beta, mitochondrial	6487	6279	3192	8602	7147	5507	4583	4300	5039	7868	7123	4050	4067	3697	4172	5417	4851	3366
LOC113493527	EF-hand domain-containing protein 1-like	5	5	4	7	3	2	6	2	1	8	6	3	8	7	1	3	4	5
LOC113493528	unconventional myosin-XVIIIa	2181	1830	1169	2706	2684	2688	2121	1840	1918	1771	2182	1965	1394	1948	1908	1630	1761	1426
LOC113493529	pseudouridine-metabolizing bifunctional protein C1861.05	56	26	21	53	31	23	40	15	13	16	35	6	22	40	29	14	76	27
LOC113493530	multiple C2 and transmembrane domain-containing protein-like	15	9	15	19	12	17	19	17	19	10	7	13	8	20	3	23	16	8
LOC113493531	CD82 antigen-like	134	113	135	190	177	199	123	101	117	138	149	134	137	98	137	154	133	129
LOC113493533	glucose 1-dehydrogenase-like	21	9	1	47	48	3	14	19	10	174	33	2	30	6	1	42	14	6
LOC113493534	uncharacterized oxidoreductase SERP2049-like	8	6	0	7	6	2	4	3	0	23	6	0	15	4	5	5	2	4
LOC113493535	neuronal membrane glycoprotein M6-a	685	555	614	584	771	691	607	561	531	511	651	750	478	768	781	576	698	646
LOC113493536	uncharacterized LOC113493536	96	79	78	103	104	128	81	62	64	53	98	106	78	90	78	91	85	95
LOC113493537	uncharacterized LOC113493537	64	35	29	54	43	51	67	34	41	24	33	66	49	60	53	48	78	58
LOC113493538	uncharacterized LOC113493538	89	72	59	61	80	64	71	57	50	33	53	96	39	103	42	79	76	58
LOC113493539	probable Golgi SNAP receptor complex member 2	298	249	170	328	314	243	265	228	269	296	366	277	202	306	261	261	292	177
LOC113493540	microsomal glutathione S-transferase 1-like	1140	370	248	827	666	242	1059	278	496	434	608	537	490	223	420	346	1383	591
LOC113493541	microsomal glutathione S-transferase 1-like	1560	2343	765	2072	3816	2828	1470	1460	2699	3750	2553	1103	1229	996	1322	1284	2031	1339
LOC113493542	prostaglandin E synthase-like	198	743	17	565	537	117	175	158	284	2549	1009	52	414	94	15	440	162	41
LOC113493543	uncharacterized LOC113493543	21827	44738	4903	32359	33524	11617	13824	13069	23008	60656	49250	15065	20730	6447	7395	21014	17599	10841
LOC113493544	uncharacterized LOC113493544	18	10	28	26	20	29	4	8	15	12	20	11	11	6	15	15	18	11
LOC113493545	multiple C2 and transmembrane domain-containing protein-like	5412	4129	5647	5514	11678	7586	3155	4170	7737	4266	5675	10343	4650	3852	8095	2606	7834	5861
LOC113493546	RE1-silencing transcription factor-like	574	508	363	729	625	579	505	385	510	492	592	619	327	510	602	431	436	494
LOC113493547	aquaporin AQPAe.a	5674	4405	3874	6217	4727	5088	3861	3784	3433	3006	5599	4046	2768	7652	5291	5202	4570	4323
LOC113493549	uncharacterized LOC113493549	11	6	8	4	10	2	1	7	7	3	4	4	5	10	11	6	1	5
LOC113493550	exostosin-3	326	393	295	342	370	502	214	297	260	417	443	260	242	317	407	282	302	297
LOC113493551	uncharacterized LOC113493551	1270	1274	1697	1756	1425	2515	762	1420	1302	1588	1241	1528	1751	1062	2017	1938	1167	1676
LOC113493552	zinc finger protein 91-like	135	110	55	64	67	67	43	54	55	87	99	85	88	99	58	91	84	61
LOC113493553	uncharacterized LOC113493553	156	139	122	97	113	196	99	113	133	151	161	142	158	172	161	155	160	138
LOC113493554	uncharacterized LOC113493554	108	54	96	134	82	115	98	46	77	87	81	92	86	103	133	84	111	99
LOC113493555	decapping and exoribonuclease protein-like	97	74	41	87	50	80	64	64	73	115	96	77	81	69	76	61	62	70
LOC113493557	transmembrane and TPR repeat-containing protein 4-like	104	92	36	48	64	66	26	46	50	88	99	80	49	83	45	76	61	64
LOC113493558	integrator complex subunit 14	270	247	116	222	311	174	171	179	205	276	342	222	126	291	194	143	181	163
LOC113493561	diuretic hormone 41	232	141	55	450	377	522	259	159	241	214	237	208	185	130	98	360	230	124
LOC113493562	multidrug resistance-associated protein 4-like	322	298	278	505	294	416	224	219	274	441	377	267	242	249	316	309	323	242
LOC113493563	uncharacterized LOC113493563	61	45	58	112	131	74	56	35	61	63	77	97	51	204	71	56	47	60
LOC113493565	beta-1,3-galactosyltransferase 6	100	184	105	116	187	195	102	152	161	111	197	145	103	132	115	131	136	67
LOC113493566	UDP-glucuronic acid decarboxylase 1	477	443	422	472	813	465	416	452	495	397	485	794	326	710	610	358	488	508
LOC113493567	glycerophosphodiester phosphodiesterase GDPD6-like	894	936	698	1491	1197	541	1025	593	581	1649	1083	981	1647	852	796	835	1036	677
LOC113493568	uncharacterized LOC113493568	49	41	51	57	66	60	50	22	37	33	37	17	22	15	32	45	35	35
LOC113493569	transcription factor Adf-1-like	349	189	345	396	419	305	334	314	339	227	298	375	225	231	305	357	443	231
LOC113493571	fatty acid-binding protein-like	0	1	0	3	0	0	0	0	0	4	2	1	3	2	0	0	1	4
LOC113493573	dynein light chain 1, axonemal-like	1	1	0	0	1	3	1	0	2	0	0	1	1	4	1	1	1	2
LOC113493575	protein obstructor-E-like	1	12	0	2	7	2	7	7	6	3	4	0	7	3	0	2	1	0
LOC113493576	protein obstructor-E-like	2	1	0	6	3	0	4	3	1	1	1	0	5	10	0	2	0	2
LOC113493577	peptidyl-prolyl cis-trans isomerase-like 3	105	101	138	125	94	118	110	112	87	137	127	132	118	122	154	141	106	134
LOC113493578	AP-1 complex subunit beta-1	2158	2067	1501	2785	3188	2125	1785	1643	2024	2298	2591	1923	1531	2127	1859	1655	1855	1454
LOC113493579	uncharacterized LOC113493579	2	2	1	8	3	1	5	0	1	1	1	4	3	0	3	0	0	1
LOC113493586	larval/pupal rigid cuticle protein 66-like	0	4	0	1	1	0	0	1	0	6	1	0	1	1	0	0	1	0
LOC113493589	tetratricopeptide repeat protein 25-like	0	1	0	5	6	5	3	4	0	0	2	1	1	2	0	0	0	3
LOC113493594	5S ribosomal RNA	0	4	1	0	0	1	0	0	0	2	1	1	0	2	1	2	1	0
LOC113493604	U4 spliceosomal RNA	0	1	1	1	0	1	0	0	1	0	3	0	5	0	0	2	1	0
LOC113493606	PAX-interacting protein 1	658	636	1206	761	898	1179	441	755	660	785	773	737	532	775	1586	676	556	1135
LOC113493610	U4 spliceosomal RNA	0	9	2	2	3	5	2	2	1	1	5	3	2	3	1	5	0	0
LOC113493611	U4 spliceosomal RNA	93	220	102	156	172	74	86	174	193	161	239	103	140	108	110	218	127	165
LOC113493612	U4 spliceosomal RNA	103	193	155	138	190	89	109	170	179	179	208	131	179	111	153	198	118	196
LOC113493652	serine protease gd-like	25	10	21	64	26	14	28	16	16	25	21	18	27	33	13	17	16	18
LOC113493667	nuclear pore complex protein Nup205	357	788	116	458	401	159	254	152	183	754	779	278	280	541	148	224	188	133
LOC113493668	raf homolog serine/threonine-protein kinase Raf	138	142	184	263	211	210	163	123	141	197	207	140	112	193	167	131	149	191
LOC113493669	cap-specific mRNA (nucleoside-2'-O-)-methyltransferase 2	266	259	391	364	356	515	275	287	288	335	314	289	331	282	589	401	288	466
LOC113493670	RNA-binding protein 45-like	123	110	175	150	145	192	142	121	99	107	130	120	98	116	155	119	137	136
LOC113493671	uncharacterized LOC113493671	21	20	10	24	16	29	14	19	16	19	31	24	16	26	29	30	18	16
LOC113493672	N-glycosylase/DNA lyase	16	22	21	26	18	22	36	13	16	19	38	22	12	29	23	28	20	29
LOC113493673	uncharacterized LOC113493673	341	216	238	323	360	342	279	225	244	227	302	288	230	287	348	285	399	311
LOC113493674	U3 small nucleolar ribonucleoprotein protein IMP3	87	148	58	100	60	32	93	38	32	131	171	56	60	123	84	65	43	87
LOC113493675	uncharacterized LOC113493675	18	0	3	11	4	5	8	6	8	7	5	4	20	12	3	13	3	2
LOC113493676	nose resistant to fluoxetine protein 6-like	5	2	3	7	5	1	8	2	9	9	16	10	12	1	0	7	5	3
LOC113493677	nucleolin-like	380	595	226	521	373	204	207	189	168	811	858	315	323	553	301	300	289	334
LOC113493678	uncharacterized LOC113493678	1615	2606	1365	2468	2043	1656	1569	1041	1325	2529	2821	1397	1219	1759	1673	1881	1128	1457
LOC113493680	nudC domain-containing protein 1	301	457	239	338	349	226	195	260	237	457	527	330	280	485	291	203	272	249
LOC113493681	beta-chimaerin	24	26	48	35	37	73	28	46	37	29	34	45	22	38	50	28	30	32
LOC113493682	ecdysone-induced protein 74EF	738	464	658	726	976	791	617	462	391	686	625	674	595	620	1113	475	800	925
LOC113493683	zinc finger protein 771-like	18	16	19	17	14	23	4	25	21	15	16	10	16	16	26	14	11	21
LOC113493684	dual specificity protein phosphatase MPK-4-like	60	65	37	84	79	78	49	42	26	83	128	62	49	72	61	49	40	53
LOC113493685	box C/D snoRNA protein 1	21	39	31	36	30	31	30	17	19	83	66	41	45	76	31	19	21	27
LOC113493686	mitochondrial mRNA pseudouridine synthase Trub2	196	240	217	267	257	204	205	161	166	300	330	204	158	228	290	180	182	245
LOC113493687	phospholipase A2-like	1	0	3	4	6	5	4	2	0	2	2	1	0	2	0	5	0	2
LOC113493688	U7 snRNA-associated Sm-like protein LSm11	18	27	14	17	27	16	24	19	25	22	27	30	18	28	25	16	21	30
LOC113493689	vesicle-trafficking protein SEC22b	2682	2051	566	2136	2131	1030	1712	937	1274	1809	2414	1454	1424	1734	735	2225	1806	604
LOC113493690	ADP-ribosylation factor-like protein 16	2	0	1	6	2	2	0	2	2	2	2	2	6	3	2	2	3	7
LOC113493691	PAXIP1-associated glutamate-rich protein 1	71	71	35	88	88	44	53	62	85	92	100	87	65	68	58	63	40	43
LOC113493692	uncharacterized LOC113493692	0	2	3	1	0	1	0	1	1	1	4	0	1	0	1	0	0	2
LOC113493694	protein FAM102A	1636	1228	1313	2626	2193	1967	1868	1548	1282	2001	1607	1495	1486	1210	2304	1794	1596	1587
LOC113493695	nitric oxide-associated protein 1	137	255	165	230	218	128	162	147	122	323	333	148	152	224	175	155	127	186
LOC113493696	ubiquitin carboxyl-terminal hydrolase MINDY-3 homolog	954	1127	1009	1126	1207	1315	872	935	839	1001	1274	970	823	1058	1146	953	894	1001
LOC113493697	U11/U12 small nuclear ribonucleoprotein 35 kDa protein-like	112	133	86	147	151	160	96	97	85	98	111	107	85	131	117	130	137	104
LOC113493698	delta-1-pyrroline-5-carboxylate dehydrogenase, mitochondrial-like	433	305	145	350	233	297	225	211	199	209	449	162	215	136	125	576	354	108
LOC113493699	delta-1-pyrroline-5-carboxylate dehydrogenase, mitochondrial-like	47	26	11	21	21	20	12	8	18	23	19	23	15	16	12	26	27	9
LOC113493700	delta-1-pyrroline-5-carboxylate dehydrogenase, mitochondrial-like	236	224	92	272	201	174	195	185	116	327	260	136	251	127	133	254	212	111
LOC113493701	protein OPI10 homolog	603	606	204	429	415	348	255	298	395	424	557	365	267	471	228	270	333	196
LOC113493702	RIMS-binding protein 2-like	51	51	35	66	91	35	25	29	41	54	62	58	41	45	47	36	42	23
LOC113493703	apoptosis regulatory protein Siva	75	58	65	83	58	65	60	52	57	70	106	71	55	96	69	64	84	63
LOC113493704	CDGSH iron-sulfur domain-containing protein 3, mitochondrial	952	1377	331	1059	778	536	755	589	586	1524	1640	617	640	805	439	908	815	383
LOC113493705	cytochrome b5-like	5605	4170	2328	5395	5328	3410	3756	3245	3315	5604	5509	2850	4944	3221	3089	6572	4477	2625
LOC113493706	nascent polypeptide-associated complex subunit alpha, muscle-specific form	2459	1680	2019	3469	2754	3089	1825	1914	2246	2554	2314	2851	1997	1564	3637	2441	1817	2675
LOC113493707	FMRFamide receptor-like	5	10	5	17	9	3	12	6	5	17	8	3	2	8	7	0	9	1
LOC113493710	uncharacterized LOC113493710	0	2	11	1	7	6	1	1	3	2	2	6	4	4	8	0	4	3
LOC113493712	influenza virus NS1A-binding protein homolog A-like	1586	2214	3750	3193	4071	3276	2647	1784	1961	4008	3093	1840	2031	1619	5019	3759	1942	3419
LOC113493713	dipeptidyl aminopeptidase-like protein 6	254	226	185	281	273	330	188	180	200	307	242	198	216	76	284	287	274	256
LOC113493714	chondroitin sulfate synthase 2	524	747	1041	1062	1186	728	792	659	502	1290	927	629	729	919	1085	848	641	910
LOC113493716	ADP-ribosylation factor-like protein 6	3	2	9	4	10	0	0	3	8	10	6	6	5	5	13	9	2	3
LOC113493717	uncharacterized LOC113493717	1	2	3	1	5	0	3	1	2	0	4	7	3	2	1	2	2	5
LOC113493719	low choriolytic enzyme-like	4	0	3	4	0	0	4	1	0	0	1	4	0	0	5	0	3	0
LOC113493720	uncharacterized LOC113493720	1376	1363	4708	819	3447	6941	2264	2576	3518	357	831	5463	1679	6353	6183	668	2881	5338
LOC113493722	uncharacterized LOC113493722	4	2	3	4	1	4	1	1	1	0	4	4	0	2	1	0	2	4
LOC113493723	uncharacterized LOC113493723	2	1	1	3	6	0	0	2	2	3	2	4	1	7	0	2	2	2
LOC113493724	cytochrome c oxidase subunit 4 isoform 1, mitochondrial	13134	18362	9174	21016	24627	13463	16441	11479	12776	23712	21380	11920	10436	9804	11692	15619	12196	10643
LOC113493726	uncharacterized LOC113493726	3	11	2	5	1	2	2	2	4	1	7	0	8	6	1	4	3	2
LOC113493727	trypsin-7-like	16	12	6	3	25	7	5	1	16	2	3	5	15	4	8	9	10	2
LOC113493729	clavesin-1-like	33	5	159	40	19	123	22	29	74	4	6	30	6	10	96	17	102	33
LOC113493730	V-type proton ATPase subunit G	21570	19479	15097	22105	22321	18601	21810	16043	18322	24845	23944	16281	18418	12018	16594	23159	22167	15309
LOC113493731	E3 ubiquitin-protein ligase MYLIP	1544	1358	1619	1637	5727	1601	1456	889	1260	2227	3273	4111	1311	1686	3044	1303	4270	2834
LOC113493732	titin-like	33	36	35	60	32	53	37	26	42	25	32	33	26	37	45	49	41	27
LOC113493734	NF-X1-type zinc finger protein NFXL1	429	254	229	479	350	253	421	191	304	429	333	310	227	312	390	252	275	259
LOC113493735	uncharacterized LOC113493735	112	90	131	187	103	157	74	106	111	198	133	160	137	164	148	164	106	149
LOC113493736	uncharacterized LOC113493736	98	58	139	140	80	173	107	100	118	81	49	84	131	100	190	109	89	113
LOC113493737	uncharacterized LOC113493737	3171	2264	4714	4136	4107	5866	3789	3393	3493	2906	3372	3592	4433	3161	4869	3927	3219	4452
LOC113493738	FUN14 domain-containing protein 1-like	1008	899	685	1100	1217	807	784	698	731	938	1096	710	618	734	869	803	1035	679
LOC113493739	transmembrane protein 234 homolog	257	232	150	231	276	210	165	186	214	214	236	162	214	235	219	225	235	172
LOC113493740	uncharacterized LOC113493740	0	0	1	2	1	1	2	2	1	1	1	1	0	1	2	0	3	1
LOC113493741	leucine-zipper-like transcriptional regulator 1	117	129	122	141	138	226	111	115	145	99	103	139	132	122	174	139	130	129
LOC113493742	uncharacterized LOC113493742	654	453	554	1260	723	861	543	486	493	569	655	1097	444	984	787	769	561	530
LOC113493743	protein EFR3 homolog cmp44E	751	719	479	1056	799	946	400	757	704	777	892	701	721	544	748	619	502	555
LOC113493744	cyclin-L1-like	316	369	353	469	441	372	345	360	282	506	530	312	280	311	454	328	243	391
LOC113493745	glycosylphosphatidylinositol anchor attachment 1 protein	1310	1324	959	1679	1742	1295	1229	1071	1105	1550	1645	1016	961	1237	1108	1179	1290	1116
LOC113493746	facilitated trehalose transporter Tret1-2 homolog	2988	1498	1626	3757	1954	1863	3014	1327	985	4731	2374	1657	4289	975	2690	3430	3093	1760
LOC113493747	reticulon-4-interacting protein 1, mitochondrial-like	263	230	86	225	190	130	107	86	130	282	222	146	134	134	121	196	196	85
LOC113493748	hypodermin-A-like	2	0	4	3	6	9	4	2	4	1	4	8	4	6	2	0	7	7
LOC113493749	hypodermin-A-like	2	4	9	2	3	2	3	2	6	1	0	0	2	3	12	3	5	4
LOC113493750	long-chain fatty acid transport protein 1-like	156	94	278	304	304	653	265	230	224	181	120	612	237	171	695	112	342	638
LOC113493752	uncharacterized LOC113493752	6	5	2	5	7	3	7	3	4	1	7	7	9	4	2	3	4	4
LOC113493753	coagulation factor IX-like	3	2	2	2	2	0	0	1	2	1	1	0	3	3	1	0	0	2
LOC113493754	CCAAT/enhancer-binding protein-like	47	40	72	148	28	92	62	87	23	47	41	66	265	134	151	169	14	121
LOC113493755	organic cation transporter 1-like	22	21	104	48	20	48	26	26	19	33	32	30	30	23	158	36	22	108
LOC113493757	lachesin-like	24	31	23	51	81	51	35	16	14	40	19	35	29	10	63	26	34	27
LOC113493758	uncharacterized LOC113493758	0	4	3	5	3	6	1	12	2	5	14	11	11	10	5	4	4	6
LOC113493759	vegetative cell wall protein gp1-like	6	0	0	36	0	0	3	0	0	3	17	0	0	4	1	0	0	4
LOC113493760	cathepsin L1-like	3	0	1	62	3	1	3	1	1	0	37	0	0	3	0	5	3	0
LOC113493761	cytochrome P450 6B2-like	54	161	424	73	72	84	250	89	83	65	236	77	255	665	577	478	93	537
LOC113493762	cytochrome P450 6k1-like	3829	2520	1126	10670	3688	2014	2374	1964	1481	10248	1861	567	9500	267	3634	7581	1506	2180
LOC113493763	uncharacterized LOC113493763	17	12	6	7	7	1	3	2	0	28	7	1	5	0	6	14	8	7
LOC113493764	cytochrome P450 6k1-like	675	173	157	3312	206	71	189	81	105	7056	155	78	358	91	314	858	173	181
LOC113493765	cytochrome P450 6k1-like	1121	412	174	2125	732	373	807	205	189	1736	292	145	2009	133	409	826	457	306
LOC113493766	ATP-dependent Clp protease ATP-binding subunit clpX-like, mitochondrial	3176	2297	4566	4423	4265	4674	4131	3357	2749	2801	2704	2660	3103	2586	4559	4792	3764	4066
LOC113493767	sorting nexin-27	532	344	351	461	433	703	239	411	409	461	382	482	342	400	546	451	381	454
LOC113493768	cytochrome b-c1 complex subunit 2, mitochondrial-like	45	29	45	56	46	12	62	48	32	38	62	64	83	72	14	48	45	43
LOC113493769	protein windbeutel	4087	3805	1657	3060	3290	3059	2394	2338	3162	2280	4131	2434	2271	3220	1428	2769	3825	1769
LOC113493770	kynureninase-like	2951	1834	5391	1392	4350	807	6247	1352	4161	643	4632	8007	1471	4336	3274	1056	10089	3813
LOC113493771	uncharacterized LOC113493771	623	865	305	733	639	371	513	343	345	945	959	433	419	430	329	533	409	287
LOC113493772	myogenesis-regulating glycosidase	2161	1852	2018	3073	2663	3365	1723	2381	2323	2299	2423	1951	1718	1290	2481	2420	1949	2031
LOC113493773	microtubule-associated protein futsch-like	1223	1936	473	1716	951	1236	560	816	622	2589	2212	933	1038	682	621	1803	936	667
LOC113493774	myogenesis-regulating glycosidase-like	53277	43832	49866	52995	94006	66816	61497	37965	51468	37410	50441	58311	41360	41531	47319	32770	76290	42819
LOC113493775	DDB1- and CUL4-associated factor 12	1510	1676	1297	1243	1691	1665	1051	1224	1294	1173	1505	1081	1118	1121	1066	1262	1622	1049
LOC113493776	tubulin-specific chaperone A	1581	2068	1394	2068	1921	1597	1659	1382	1661	1916	2438	1498	1245	2238	1451	1329	1814	1301
LOC113493777	ran-specific GTPase-activating protein-like	340	490	303	408	304	249	257	210	194	460	443	299	352	507	338	321	238	288
LOC113493778	myogenesis-regulating glycosidase-like	10351	10566	10278	17985	19897	11725	13186	10196	10360	13116	12210	11155	12906	9959	11104	11955	13252	10793
LOC113493779	nucleolar protein 6	78	196	51	166	43	44	47	42	29	370	317	82	85	220	73	71	40	74
LOC113493780	probable isocitrate dehydrogenase [NAD] subunit alpha, mitochondrial	3491	4381	1717	5280	3936	2749	3006	2406	2591	5378	4978	2016	2044	2119	1997	3432	2379	1543
LOC113493781	phosphatidylinositol 3-kinase catalytic subunit type 3	485	424	801	798	813	1305	671	659	647	506	493	641	492	499	967	677	728	765
LOC113493782	vacuolar protein sorting-associated protein 33B	74	53	64	47	46	66	33	43	45	58	55	52	45	63	60	56	75	52
LOC113493783	uncharacterized LOC113493783	106	60	37	78	81	114	38	78	67	76	84	49	130	20	78	103	115	41
LOC113493784	katanin p60 ATPase-containing subunit A-like 2	21	13	25	14	31	39	21	18	20	12	8	13	16	12	26	12	16	13
LOC113493785	BTB/POZ domain-containing protein 2-like	168	147	183	185	155	288	85	144	212	104	125	179	103	132	208	123	149	155
LOC113493786	ras-related protein Rab-35	1972	1910	1218	1397	1750	1443	1011	1210	1184	1241	1790	1309	1205	1445	1172	1426	1839	1160
LOC113493787	ras-specific guanine nucleotide-releasing factor 1-like	4	3	4	12	13	12	5	2	5	4	1	3	6	3	15	7	6	7
LOC113493788	AP-3 complex subunit beta-2	526	446	353	558	765	541	400	409	506	439	575	514	278	534	478	284	445	380
LOC113493789	monocarboxylate transporter 14-like	1257	1374	496	1620	1118	1324	1062	920	1099	1756	1602	678	586	507	697	1000	1084	616
LOC113493790	putative nuclease HARBI1	74	60	96	107	113	113	96	80	66	88	76	74	59	91	92	73	100	88
LOC113493791	gonadotropin-releasing hormone II receptor-like	2	7	0	0	8	4	0	2	0	0	1	2	6	4	3	1	2	4
LOC113493792	cytochrome P450 4C1-like	350	240	331	370	438	261	460	166	203	300	331	233	146	132	340	295	488	235
LOC113493793	cytochrome P450 4C1-like	7	3	1	21	2	0	3	1	0	0	5	16	4	5	22	1	1	2
LOC113493794	3'-5' RNA helicase YTHDC2-like	444	502	378	577	475	643	224	409	418	425	483	421	422	364	602	522	351	546
LOC113493795	lon protease homolog, mitochondrial	2829	4656	703	2742	2774	2205	1306	1470	2440	3029	3831	1893	1883	2058	868	1676	1694	792
LOC113493796	actin-related protein 2/3 complex subunit 4	878	879	391	949	933	598	796	492	654	799	1070	698	670	845	524	746	673	506
LOC113493797	general transcription and DNA repair factor IIH helicase subunit XPD	275	331	129	264	253	196	153	114	178	335	420	296	477	511	128	123	123	166
LOC113493798	conserved oligomeric Golgi complex subunit 5	397	378	219	283	329	311	294	287	348	342	487	377	284	517	299	241	284	223
LOC113493799	probable tRNA (guanine(26)-N(2))-dimethyltransferase	262	324	161	308	286	196	174	187	207	367	313	234	161	357	220	220	190	162
LOC113493800	m7GpppN-mRNA hydrolase-like	107	178	248	185	299	270	207	167	208	171	198	219	143	141	199	163	198	186
LOC113493801	RNA-binding protein NOB1	435	559	338	596	440	199	382	312	260	926	894	349	328	591	452	358	330	428
LOC113493802	glycosylated lysosomal membrane protein A-like	604	402	722	765	521	1090	426	676	499	456	395	488	600	462	710	721	624	587
LOC113493803	syntaxin-18	233	238	242	277	276	289	276	212	276	269	332	346	174	352	359	223	259	273
LOC113493804	FAM172 family protein homolog CG10038	928	559	679	807	869	927	748	652	789	672	707	964	703	614	920	743	811	838
LOC113493805	GTPase HRas	1568	1379	922	1114	1512	1223	809	1042	1020	995	1448	1127	943	1217	788	1191	1552	750
LOC113493806	cytochrome b-c1 complex subunit 9	1832	2524	872	2323	2840	1507	1917	1321	1675	3271	3268	1323	1385	1352	1033	2121	1829	1115
LOC113493808	zinc finger protein 878-like	65	53	60	77	72	87	46	51	46	50	63	73	43	51	74	47	53	62
LOC113493809	omega-amidase NIT2-like	6674	3933	4765	5382	7463	7157	5082	4710	6409	3632	4438	5308	4492	4478	4987	5723	6851	4845
LOC113493810	D-amino-acid oxidase	337	25	29	108	145	23	198	14	6	18	21	22	86	84	81	27	822	99
LOC113493812	zinc finger protein 845-like	27	21	35	31	19	44	23	24	23	25	40	18	35	26	24	18	23	23
LOC113493813	uncharacterized LOC113493813	338	835	712	416	928	521	225	448	460	277	875	433	311	610	419	468	585	289
LOC113493814	A-kinase anchor protein 17A	506	733	401	624	682	626	393	462	496	504	646	492	299	599	632	407	469	432
LOC113493815	ubiquitin fusion degradation protein 1 homolog	1379	1144	985	1203	1192	1257	814	1122	1110	1087	1164	873	1021	909	911	1147	1350	824
LOC113493816	brachyurin-like	212237	237903	241609	339420	464311	196066	368022	279380	256512	246712	263382	224641	245003	322248	294811	219651	256140	242586
LOC113493817	uncharacterized LOC113493817	2	5	0	4	3	1	0	1	0	0	4	7	2	5	0	5	1	0
LOC113493818	cytochrome P450 6B1-like	13	20	32	38	51	15	19	30	20	7	18	15	24	17	25	18	24	24
LOC113493821	brachyurin-like	379	306	680	495	609	2	709	380	562	276	327	588	420	1397	709	474	765	675
LOC113493822	hemicentin-2-like	1	4	3	1	2	0	4	0	3	0	2	4	1	7	0	0	0	0
LOC113493823	cytochrome P450 6k1-like	274	32	37	184	134	19	365	28	7	74	21	10	74	84	81	31	501	67
LOC113493824	uncharacterized LOC113493824	130	96	46	108	90	80	41	61	46	121	97	72	66	39	59	108	62	56
LOC113493825	survival motor neuron protein	203	219	176	284	300	155	271	168	183	265	300	218	161	213	221	148	198	190
LOC113493826	histone H4 transcription factor	39	46	28	41	51	55	29	30	36	29	66	55	27	56	59	37	50	41
LOC113493827	peroxisomal N(1)-acetyl-spermine/spermidine oxidase-like	1762	2783	1176	1838	2827	1756	1748	1192	2067	2151	3034	1566	1292	1347	1271	1175	1943	1346
LOC113493828	ribose-phosphate pyrophosphokinase 2	1156	938	464	886	1026	390	825	385	472	1226	1156	462	482	650	542	471	2683	637
LOC113493829	myb-like protein W	102	238	53	82	66	25	42	44	39	183	267	85	47	180	51	53	43	75
LOC113493830	60S ribosomal protein L36	10925	12430	8635	17732	16918	10000	13729	8918	8587	18763	15974	10989	9669	11982	12713	11581	10079	9054
LOC113493831	organic cation transporter protein-like	24	11	6	55	34	25	35	12	35	17	12	24	26	13	16	14	37	22
LOC113493832	organic cation transporter protein-like	243	81	76	149	160	131	221	184	102	56	158	78	131	88	57	62	397	91
LOC113493833	organic cation transporter protein-like	680	739	884	1009	515	640	559	533	239	624	598	200	630	276	791	654	745	553
LOC113493834	limbic system-associated membrane protein-like	2	3	1	5	6	0	0	2	1	7	2	3	3	5	1	0	1	0
LOC113493835	uncharacterized LOC113493835	429	578	193	403	403	474	248	339	347	388	457	386	223	494	315	242	294	289
LOC113493839	phosphatidylinositol 5-phosphate 4-kinase type-2 alpha	3914	2676	2361	3275	3465	3871	2226	2341	3395	2132	3214	3498	3763	5238	2909	3294	3395	2871
LOC113493840	proteasome subunit beta type-3	1613	1865	884	2185	2080	1391	1629	1121	1486	1884	2242	1411	1339	1375	1057	1334	1223	947
LOC113493841	mucin-5AC-like	871	933	499	966	1095	1095	728	1080	772	704	918	584	581	770	724	516	817	607
LOC113493842	clathrin heavy chain	13464	12402	11000	16277	16990	17211	9901	10672	13105	11667	14061	13341	11479	13888	13524	10989	11602	11918
LOC113493843	very-long-chain (3R)-3-hydroxyacyl-CoA dehydratase	3498	3507	820	2769	2970	1635	1558	1535	3343	3222	4199	2567	2205	2228	1022	1659	3840	1161
LOC113493845	uncharacterized LOC113493845	3	3	0	9	2	2	0	3	2	1	6	1	1	1	1	2	2	4
LOC113493846	NADH dehydrogenase [ubiquinone] 1 alpha subcomplex subunit 13	5821	6160	4089	7784	10155	6499	7082	5276	6121	7644	7786	4615	3714	3872	4835	6016	6127	5057
LOC113493847	OTU domain-containing protein 7B-like	536	261	638	792	460	775	646	494	394	500	366	390	535	396	717	878	435	570
LOC113493848	uncharacterized LOC113493848	2	7	2	1	2	4	0	3	3	0	3	0	2	2	4	8	2	0
LOC113493849	alpha-crystallin B chain-like	1	3	1	3	2	0	3	0	1	1	1	1	3	149	1	0	1	2
LOC113493852	coiled-coil domain-containing protein 103	2	6	1	8	9	0	12	3	1	5	2	2	1	3	4	4	2	1
LOC113493854	lipase member H-A-like	2	1	1	0	0	2	0	4	1	2	3	3	4	3	3	0	0	0
LOC113493856	uncharacterized LOC113493856	2	0	2	2	0	1	3	2	3	1	0	4	3	5	1	2	1	4
LOC113493859	Fanconi anemia group J protein homolog	134	128	140	150	208	181	89	142	152	122	187	124	91	143	178	120	149	130
LOC113493863	uncharacterized LOC113493863	46	47	46	62	57	66	36	41	28	40	45	62	34	41	54	37	32	48
LOC113493864	uncharacterized LOC113493864	1043	923	936	1691	1817	1529	1486	982	898	1478	1187	968	969	572	1521	1243	1060	1111
LOC113493865	discoidin domain-containing receptor 2-like	4	5	3	2	13	6	1	2	0	5	7	5	7	2	1	5	4	9
LOC113493867	vanin-like protein 2	18	10	7	22	21	14	21	9	13	14	16	9	9	7	8	13	25	6
LOC113493868	tissue factor pathway inhibitor-like	77	73	83	75	119	113	60	64	88	74	103	107	63	55	103	79	99	112
LOC113493877	uncharacterized LOC113493877	6	1	7	0	1	16	1	2	3	2	0	3	0	7	6	2	4	0
LOC113493880	uncharacterized LOC113493880	7	3	11	11	4	11	20	9	8	7	9	6	9	7	10	13	8	6
LOC113493882	zinc finger protein 624-like	240	242	333	284	356	366	300	273	259	242	304	282	197	281	319	221	301	270
LOC113493884	centrosomal protein of 104 kDa	1	0	0	6	1	0	0	4	0	1	5	6	0	1	6	2	1	0
LOC113493886	uncharacterized LOC113493886	39	8	12	37	12	29	43	13	13	22	24	28	24	9	27	7	45	15
LOC113493888	solute carrier family 2, facilitated glucose transporter member 8-like	68	40	29	106	45	63	45	46	59	48	54	50	36	42	57	61	47	34
LOC113493889	uncharacterized LOC113493889	4	2	0	7	0	0	8	2	1	2	5	2	4	11	0	0	0	3
LOC113493890	serine--tRNA synthetase-like protein Slimp	160	339	133	218	70	48	121	69	54	590	455	117	213	376	121	280	128	126
LOC113493891	acyl-coenzyme A thioesterase 13-like	3	6	3	9	4	2	1	3	3	2	11	1	1	3	0	4	4	2
LOC113493892	mediator of RNA polymerase II transcription subunit 25-like	433	453	287	440	555	420	285	350	351	429	454	393	276	391	351	381	372	359
LOC113493896	uncharacterized LOC113493896	5	6	6	8	10	9	5	1	2	3	2	3	8	9	3	6	4	3
LOC113493897	protein piccolo-like	861	946	746	1322	1269	1334	613	841	880	1040	1124	850	807	783	1099	937	741	882
LOC113493899	transport and Golgi organization protein 2	1626	911	1152	1471	1953	1520	1400	702	1591	625	1338	2177	1021	1084	1212	754	1961	1151
LOC113493902	uncharacterized LOC113493902	22	14	15	13	11	11	7	8	12	9	14	8	8	8	13	9	13	10
LOC113493905	KH domain-containing, RNA-binding, signal transduction-associated protein 2-like	9	20	7	12	12	17	6	7	9	17	10	7	8	10	9	10	6	5
LOC113493906	myrosinase 1-like	2	0	0	0	0	1	1	0	2	2	3	2	2	1	0	0	1	0
LOC113493908	uncharacterized LOC113493908	985	693	635	753	716	790	494	546	548	634	776	676	596	607	665	736	746	612
LOC113493909	peroxidasin	2861	3075	1689	2819	2617	2540	1753	1959	2319	2811	3450	2220	1958	1180	2206	2520	3207	1993
LOC113493910	acyl-coenzyme A thioesterase 13-like	293	215	232	338	416	402	296	243	272	259	333	340	259	272	357	300	372	348
LOC113493911	sterol regulatory element-binding protein cleavage-activating protein	1242	1221	1082	1427	1375	1208	934	1273	980	1173	1324	944	976	1303	1227	1212	856	1118
LOC113493912	actin cytoskeleton-regulatory complex protein PAN1-like	19	15	9	17	60	24	16	11	16	36	32	28	37	16	38	33	28	35
LOC113493913	transmembrane protein 208-like	1995	1549	192	1347	959	448	1039	473	665	1432	1758	1240	1015	1135	342	1098	1144	289
LOC113493914	uncharacterized LOC113493914	6	4	12	9	5	8	4	6	11	2	4	4	2	4	10	4	2	1
LOC113493915	lactase-phlorizin hydrolase-like	5101	1260	3069	7935	4786	6218	6025	2870	2421	3485	3344	4244	2388	1869	4462	4583	4270	3047
LOC113493918	lactase-phlorizin hydrolase-like	44	15	28	151	42	28	43	13	40	32	15	333	29	533	24	61	32	27
LOC113493919	protein disulfide-isomerase A5	1576	1267	1630	1526	1940	1897	1221	1527	1517	1003	1265	1612	1274	1140	1588	1261	1294	1659
LOC113493920	zinc finger protein 593 homolog	60	140	51	106	57	28	65	26	23	265	221	68	55	123	59	87	28	72
LOC113493921	serine/threonine-protein kinase OSR1-like	259	149	152	213	209	269	117	161	214	151	157	179	118	277	233	129	187	178
LOC113493922	putative fatty acyl-CoA reductase CG5065	49	18	38	45	42	39	29	22	39	7	22	25	18	15	23	22	34	15
LOC113493924	triosephosphate isomerase	6527	6143	1985	6199	6658	3467	6655	3655	4950	7220	7196	3090	2904	4118	2253	3968	8150	2126
LOC113493925	uncharacterized LOC113493925	117	131	74	179	163	2	183	74	57	102	144	90	268	169	30	171	150	82
LOC113493926	uncharacterized LOC113493926	1	3	0	1	0	0	0	1	1	1	1	0	0	0	4	3	1	1
LOC113493927	BTB/POZ domain-containing protein KCTD1	1	0	0	24	2	0	0	0	1	4	5	51	1	3	28	1	1	0
LOC113493928	neuronal PAS domain-containing protein 2-like	27	3	29	22	5	32	5	20	20	4	2	12	17	21	27	13	15	11
LOC113493929	probable fatty acid-binding protein	344	231	383	587	583	293	496	427	413	291	463	611	282	583	480	461	333	516
LOC113493930	lactase-phlorizin hydrolase-like	0	2	1	12	0	0	2	0	3	1	3	16	4	34	0	1	5	1
LOC113493931	low-density lipoprotein receptor-related protein 1	365	65	108	220	162	82	162	70	30	86	99	73	148	94	145	87	368	185
LOC113493932	non-canonical poly(A) RNA polymerase protein Trf4-1-like	150	165	47	136	164	86	29	85	89	144	246	125	66	118	93	102	112	101
LOC113493934	uncharacterized LOC113493934	0	2	1	3	7	7	1	0	6	0	1	0	2	1	0	2	2	2
LOC113493935	tyrosine 3-monooxygenase	13	15	39	15	15	7	15	6	6	19	13	14	7	4	15	9	10	56
LOC113493936	carboxyl-terminal PDZ ligand of neuronal nitric oxide synthase protein	26	26	43	35	31	39	27	23	23	24	32	17	36	26	43	20	39	30
LOC113493937	endoplasmic reticulum mannosyl-oligosaccharide 1,2-alpha-mannosidase	857	539	420	655	691	484	240	399	465	551	876	652	383	582	602	875	760	467
LOC113493938	optomotor-blind protein-like	1	3	0	3	0	0	4	0	2	17	6	4	5	2	0	2	24	9
LOC113493940	uncharacterized LOC113493940	189	61	151	136	147	174	120	98	86	57	74	105	100	83	228	119	194	129
LOC113493943	uncharacterized LOC113493943	3155	3580	3410	3211	3827	5041	2382	3083	3130	2368	3139	3639	3103	2380	3700	4255	3562	3289
LOC113493944	chitinase-like protein EN03	13659	1900	2704	9654	5288	2460	11843	1904	1558	1812	2165	1909	4564	2416	4503	2539	15223	4300
LOC113493948	uncharacterized LOC113493948	0	1	0	4	1	0	0	1	0	6	1	0	0	1	0	1	1	0
LOC113493950	nucleobindin-2	4527	3285	2984	5225	6804	3672	4001	3677	4347	3614	4573	4916	3802	4507	4267	3689	4657	3698
LOC113493951	intraflagellar transport protein 122 homolog	27	22	21	23	17	30	10	17	23	38	23	33	25	38	25	22	30	34
LOC113493952	uncharacterized LOC113493952	4	0	0	4	2	4	0	0	0	1	2	12	1	3	4	0	4	0
LOC113493955	probable E3 ubiquitin-protein ligase HERC2	29	49	28	24	30	51	4	40	16	27	52	41	21	28	22	22	40	21
LOC113493956	protein scabrous	19	2	14	19	26	20	5	14	20	7	0	17	6	10	24	15	7	23
LOC113493959	transcription factor 25-like	3	5	2	10	4	0	0	1	0	0	0	11	5	3	10	0	0	0
LOC113493960	transcription factor 25-like	1357	1242	1110	1516	1781	1430	1036	1071	1121	1271	1511	1272	1400	1298	1396	1316	1263	1164
LOC113493962	sulfhydryl oxidase 1	1472	917	547	1105	1093	1251	761	697	912	773	1008	1049	975	688	926	1084	1618	903
LOC113493963	flotillin-1	867	595	697	819	880	1038	593	679	727	620	635	728	551	608	743	777	814	713
LOC113493964	probable E3 ubiquitin-protein ligase HERC2	223	317	123	215	272	265	123	188	197	228	301	224	150	220	218	178	240	133
LOC113493965	uncharacterized LOC113493965	6202	6526	2973	7634	9362	4814	6360	4457	5420	7605	8016	4352	4459	3516	4013	6660	6458	3874
LOC113493966	uncharacterized LOC113493966	17	7	65	31	29	35	36	18	24	24	10	25	31	18	66	32	20	49
LOC113493967	RING finger and SPRY domain-containing protein 1-like	225	125	87	153	114	109	103	104	107	147	154	135	121	124	146	165	149	111
LOC113493970	uncharacterized LOC113493970	6	1	10	7	8	10	5	2	1	2	2	5	4	4	1	3	0	5
LOC113493971	coatomer subunit gamma-like	2206	2505	836	2414	2440	1666	1637	1307	1726	2509	3193	2104	1630	2243	1374	1790	1778	1110
LOC113493972	period circadian protein	5198	3307	8284	6255	10137	10943	4105	5719	6216	3655	5257	7085	4642	4261	13589	6802	7484	9899
LOC113493973	adenosine deaminase 2-like	29	4	9	35	15	1	96	4	1	0	2	4	58	6	25	22	45	27
LOC113493974	protein grindelwald	369	230	186	512	340	472	241	219	288	307	301	242	262	236	511	257	246	339
LOC113493975	uncharacterized LOC113493975	0	1	0	0	1	3	0	2	3	0	0	3	0	8	0	0	0	1
LOC113493977	flightin	230	277	174	323	543	211	245	195	207	472	511	334	272	124	345	365	273	253
LOC113493983	adenosine deaminase 2-like	66	8	51	92	20	7	89	10	1	8	6	8	46	17	66	8	61	30
LOC113493984	polypeptide N-acetylgalactosaminyltransferase 35A-like	49	57	29	42	37	45	26	26	29	30	34	40	38	41	51	39	35	36
LOC113493985	V-type proton ATPase 116 kDa subunit a-like	4	2	3	4	7	2	2	4	2	6	6	0	4	5	6	1	8	1
LOC113493989	uncharacterized LOC113493989	336	319	363	633	751	518	500	364	360	513	412	429	397	250	557	444	385	372
LOC113493990	uncharacterized LOC113493990	345	289	326	403	327	588	242	296	296	247	331	342	265	278	431	312	304	358
LOC113493991	ubiquitin carboxyl-terminal hydrolase 35-like	104	116	68	92	121	104	52	84	101	104	116	110	94	83	101	83	106	119
LOC113493992	SPARC-related modular calcium-binding protein 1	303	318	352	431	454	371	266	283	269	416	390	388	405	304	455	359	349	335
LOC113493993	trafficking protein particle complex subunit 3	352	318	167	304	291	300	242	243	247	278	409	296	247	326	214	212	267	216
LOC113493994	uncharacterized LOC113493994	13201	11882	1999	9583	14615	6259	12881	5716	9316	10056	17787	9633	4492	12388	5436	7818	15340	2366
LOC113493995	peptide transporter family 1-like	2834	2968	3011	3981	5212	4809	2905	2104	3034	3961	3793	3702	2878	2744	3128	2773	3464	2751
LOC113493998	palmitoyltransferase ZDHHC16	77	156	41	50	69	67	33	42	36	92	152	59	70	58	49	58	54	56
LOC113493999	uncharacterized LOC113493999	60	64	91	60	55	177	54	92	78	51	74	54	70	83	122	69	67	80
LOC113494000	multidrug resistance protein homolog 49-like	2203	1803	1237	3755	1576	3142	2004	1458	1739	2686	1847	1601	1523	2095	2100	1730	1383	1484
LOC113494001	uncharacterized LOC113494001	553	223	1401	517	928	1098	563	466	694	481	509	937	604	696	1704	415	1024	1266
LOC113494002	circadian locomoter output cycles protein kaput	1315	938	1662	1180	1271	1706	813	1032	975	938	995	1125	1160	1099	1320	1155	1342	1242
LOC113494003	NADH dehydrogenase [ubiquinone] 1 beta subcomplex subunit 7-like	4	1	2	3	2	4	1	2	0	5	0	3	3	3	1	3	1	3
LOC113494004	multidrug resistance protein homolog 49-like	21	14	17	155	29	7	37	11	4	27	15	68	33	10	74	10	113	34
LOC113494005	sodium- and chloride-dependent neutral and basic amino acid transporter B(0+)-like	9	1	0	7	5	1	2	3	1	3	7	4	8	3	3	9	10	3
LOC113494006	luciferin 4-monooxygenase-like	4903	4227	3419	3816	9616	4477	3906	2062	7442	1391	4623	6250	3193	3058	2058	1409	9661	1702
LOC113494007	dendritic arbor reduction protein 1-like	591	374	449	514	652	724	314	628	383	545	632	452	484	414	756	1035	673	773
LOC113494008	uncharacterized LOC113494008	10	1	34	15	22	19	7	18	16	3	7	15	11	11	41	8	20	20
LOC113494009	prostaglandin E synthase 2	1144	911	440	1073	869	481	604	397	378	1248	1222	432	829	524	711	860	1187	627
LOC113494010	ankyrin repeat domain-containing protein 11	1766	1381	1231	1736	2567	1653	1056	1242	1316	1694	2207	2128	1627	1327	2135	1795	2156	1644
LOC113494011	luciferin 4-monooxygenase-like	1289	577	443	1144	1363	1017	610	799	684	467	1107	570	448	68	385	987	1462	382
LOC113494012	surfeit locus protein 1	724	863	274	978	975	545	639	403	596	1169	1196	601	823	542	411	791	554	411
LOC113494013	uncharacterized LOC113494013	4	0	2	0	0	1	3	1	4	4	4	3	2	4	6	2	10	10
LOC113494015	membrane-bound transcription factor site-1 protease	1029	693	1011	970	722	686	914	756	495	759	715	514	817	641	939	1114	816	897
LOC113494016	acetyl-coenzyme A synthetase	2337	1798	687	2120	2312	1479	982	840	1557	1408	2068	1753	1576	1692	1238	1693	1797	976
LOC113494017	luciferin 4-monooxygenase-like	1985	2906	950	2476	1973	1597	711	789	1908	2316	2403	751	1328	811	783	766	1288	832
LOC113494021	nuclear hormone receptor FTZ-F1-like	43	94	8	92	71	37	14	36	29	132	122	50	52	39	44	96	37	41
LOC113494022	USP6 N-terminal-like protein	161	136	100	112	110	179	64	100	102	86	118	115	97	131	162	105	140	132
LOC113494023	proton-coupled amino acid transporter-like protein pathetic	6391	5368	3933	6961	7738	2658	3558	3696	4258	6944	7326	6525	5975	2734	4526	4590	7963	4947
LOC113494024	proton-coupled amino acid transporter-like protein pathetic	9	27	23	9	33	11	17	15	24	33	31	34	42	12	30	23	36	46
LOC113494025	luciferin 4-monooxygenase-like	4783	4391	2293	6676	6894	5140	3033	3200	3640	6049	5244	2577	3300	1344	3105	4053	4331	2547
LOC113494026	3-hydroxyacyl-CoA dehydrogenase type-2	3388	4443	1076	4329	4482	2284	3162	2303	2903	5629	7104	2697	3419	2164	1252	4631	2870	1695
LOC113494028	neurogenic locus Notch protein	287	244	190	428	293	354	139	220	220	239	314	257	248	192	298	277	236	299
LOC113494031	histone-lysine N-methyltransferase 2D-like	157	117	155	154	166	190	121	113	140	135	156	105	129	163	191	164	170	149
LOC113494034	4-coumarate--CoA ligase-like 7	957	576	572	979	1200	885	739	395	1138	374	797	943	402	426	741	382	926	571
LOC113494035	pyruvate dehydrogenase [acetyl-transferring]-phosphatase 1, mitochondrial	318	277	147	353	380	263	201	168	206	337	454	306	254	208	226	257	259	204
LOC113494036	glycine-rich cell wall structural protein-like	8	37	3	12	33	6	5	16	5	35	37	6	7	5	4	28	12	1
LOC113494037	vesicle-associated membrane protein-associated protein B	5283	3762	2075	4026	4125	3413	2676	2717	3066	3623	4108	3055	3299	3598	2707	4102	4180	2378
LOC113494039	frequenin-1	119	17	16	38	39	8	97	17	2	15	15	29	41	16	32	30	342	44
LOC113494041	luciferin 4-monooxygenase-like	18	20	3	18	17	5	15	9	18	16	20	17	15	11	14	5	21	4
LOC113494042	uncharacterized LOC113494042	312	297	153	324	274	336	100	226	207	276	262	290	195	255	258	220	201	284
LOC113494043	MAGUK p55 subfamily member 7	55	43	21	60	42	62	22	48	39	65	45	55	49	54	59	41	45	45
LOC113494044	insulin-like growth factor 2 mRNA-binding protein 1	3556	3238	1603	3811	3320	2098	1601	1599	1829	5966	5492	2879	3063	2389	2831	3833	2952	2753
LOC113494045	fatty acid-binding protein 1-like	602	2354	8299	137	1764	10247	743	1213	5371	1048	2182	3581	198	2667	9507	152	5676	6036
LOC113494047	uncharacterized LOC113494047	3	3	1	2	1	0	0	1	1	1	9	0	0	1	0	1	1	1
LOC113494048	uncharacterized LOC113494048	39	60	1	64	43	19	9	22	18	82	80	22	21	14	8	43	41	13
LOC113494049	uncharacterized LOC113494049	1	9	2	4	1	1	2	2	2	6	4	1	5	0	2	2	2	1
LOC113494050	ubiquitin carboxyl-terminal hydrolase 35-like	903	751	618	757	820	732	518	531	512	670	743	654	622	659	725	748	748	575
LOC113494055	fatty acid-binding protein 2-like	3144	10767	925	4537	6741	1765	2691	3014	3740	4765	8570	1818	4582	5622	980	2297	3480	2108
LOC113494059	protein crumbs	4699	4389	3039	4850	5114	4827	3775	3818	4450	3546	4617	3894	3032	3852	3224	3825	4279	2772
LOC113494060	phenoloxidase-activating factor 1-like	86	98	89	123	157	134	89	89	80	90	93	84	58	129	106	96	122	122
LOC113494061	uncharacterized LOC113494061	7581	8050	4282	9671	8462	6627	5338	5846	5547	8501	8919	5936	5769	8382	5589	6347	5972	4430
LOC113494062	cell division cycle 7-related protein kinase-like	264	313	192	260	209	265	224	196	192	285	303	236	168	268	229	232	176	211
LOC113494066	uncharacterized LOC113494066	0	5	0	0	0	1	1	0	0	1	0	1	4	4	0	0	0	1
LOC113494067	uncharacterized LOC113494067	2	1	0	1	3	0	1	3	0	1	1	3	1	0	0	0	0	0
LOC113494069	fatty acid-binding protein 2-like	35606	69942	11874	48609	59042	21923	31895	23257	45295	79174	74849	25455	29572	29554	12979	25865	41880	14508
LOC113494070	uncharacterized LOC113494070	949	1005	756	1358	1520	1113	653	869	846	1113	1278	973	562	724	1049	824	931	764
LOC113494073	orexin receptor type 1-like	136	124	101	143	128	132	119	141	94	193	151	151	150	113	148	148	151	103
LOC113494075	low-affinity glucose transporter HXT4-like	481	312	66	678	345	721	356	219	440	862	497	351	462	124	106	343	344	105
LOC113494076	uncharacterized LOC113494076	60	73	68	64	32	41	52	35	42	97	131	44	60	76	58	80	59	72
LOC113494077	trypsin-like	2	0	0	4	3	1	0	0	2	2	2	2	0	2	0	0	0	2
LOC113494079	uncharacterized LOC113494079	133	61	48	290	90	92	93	67	68	128	135	63	81	9	89	93	92	66
LOC113494081	uncharacterized LOC113494081	2	3	2	52	4	4	7	1	2	5	0	23	3	6	22	2	7	5
LOC113494082	fatty acid-binding protein 2-like	52235	97497	18123	106262	75853	65278	27277	41711	44908	146732	104058	17174	56365	28478	16708	55509	39004	18630
LOC113494084	orexin receptor type 1-like	25	19	28	36	19	6	10	17	15	20	17	33	37	16	15	34	34	12
LOC113494086	uncharacterized LOC113494086	1392	1288	1542	1764	2840	2091	1769	1418	1380	1731	1618	950	1125	852	1737	1677	1821	1360
LOC113494091	zinc finger protein 846-like	104	87	112	125	86	153	94	114	77	93	85	110	96	110	157	90	127	120
LOC113494092	zinc finger protein 260-like	113	86	93	71	97	119	70	104	87	80	85	82	52	105	100	79	107	93
LOC113494093	probable ATP-dependent RNA helicase kurz	105	228	106	221	115	77	148	38	76	369	317	146	152	184	140	96	65	120
LOC113494094	zinc finger protein 200-like	32	27	42	44	32	62	33	39	36	55	40	50	53	52	60	78	32	41
LOC113494095	PSME3-interacting protein	323	387	143	340	368	230	237	199	255	373	444	274	170	283	193	209	268	243
LOC113494096	guanine nucleotide exchange factor MSS4 homolog	144	184	39	73	70	66	94	35	75	158	228	110	94	110	53	104	152	55
LOC113494097	neurotrimin-like	0	1	1	6	0	1	1	0	2	1	4	1	5	5	0	2	2	1
LOC113494098	uncharacterized LOC113494098	84	95	201	116	138	254	86	61	141	61	166	333	94	189	296	142	70	202
LOC113494099	facilitated trehalose transporter Tret1-like	2428	1384	3232	2584	2439	4010	2261	1458	2353	1599	2481	4038	2073	3159	4315	1812	1603	2355
LOC113494100	facilitated trehalose transporter Tret1-like	797	563	1188	914	589	756	798	489	274	874	783	482	653	281	963	728	1209	605
LOC113494101	probable metabolite transport protein CsbC	2336	1281	6353	2728	3561	4254	1429	1641	2374	6168	2445	2327	1934	2234	11997	1530	3775	7005
LOC113494102	sugar transporter ERD6-like 5	1615	732	3019	2346	1856	4728	2055	1301	1923	935	934	2182	1611	1307	3783	1772	2104	2440
LOC113494103	apyrase-like	2203	1466	1771	2142	2403	3807	1627	1783	1948	1508	1857	1905	1426	2157	2546	1814	2434	2151
LOC113494104	facilitated trehalose transporter Tret1-like	494	405	1012	675	584	1661	348	411	577	891	496	781	310	759	1553	586	606	1165
LOC113494105	nuclear receptor subfamily 2 group F member 1-B	61	6	13	54	25	7	76	4	2	25	8	7	27	6	20	11	54	27
LOC113494106	serine protease inhibitor dipetalogastin	21	13	20	34	33	51	28	21	21	18	7	18	20	19	27	22	26	26
LOC113494108	facilitated trehalose transporter Tret1-like	928	327	1800	888	1182	2958	981	710	1367	652	789	2440	519	1602	3104	643	1054	2157
LOC113494110	facilitated trehalose transporter Tret1-like	8	3	6	12	2	5	6	2	4	1	7	18	14	4	17	6	1	7
LOC113494111	protein CASC3-like	233	359	275	285	296	391	146	265	237	290	326	267	243	318	313	238	293	239
LOC113494113	apyrase-like	85	118	72	133	110	99	118	66	97	45	207	49	33	57	62	81	93	70
LOC113494114	caspase-1-like	927	681	1250	1709	690	1739	1784	1514	814	1427	752	721	1778	858	1534	2147	1012	1352
LOC113494116	uncharacterized LOC113494116	0	0	0	2	0	0	0	0	1	0	0	20	1	4	0	3	1	0
LOC113494117	uncharacterized peptidase C1-like protein F26E4.3	1290	712	5913	2036	2199	1009	1437	1944	1243	1136	1017	1014	1814	989	5713	2784	2087	4008
LOC113494118	uncharacterized LOC113494118	238	231	183	197	250	237	141	200	233	172	255	225	186	237	142	165	210	133
LOC113494119	protein CASC3-like	40	54	33	30	52	48	9	29	26	54	35	39	29	42	47	32	33	45
LOC113494121	potassium channel subfamily K member 18-like	0	3	0	0	2	1	0	1	2	0	0	6	3	2	3	1	0	3
LOC113494122	ethanolaminephosphotransferase 1-like	215	277	484	264	351	774	154	314	279	242	282	375	234	233	575	318	261	468
LOC113494124	partitioning defective protein 6-like	55	47	40	68	54	88	19	46	39	55	45	48	63	38	77	68	42	56
LOC113494125	coiled-coil-helix-coiled-coil-helix domain-containing protein 7	551	409	181	413	344	308	368	271	230	538	409	258	464	288	253	662	534	255
LOC113494127	very-long-chain 3-oxoacyl-CoA reductase	3646	3297	1454	3900	4474	2377	2701	2330	2768	3325	3999	1878	2346	2411	1761	3211	3716	1868
LOC113494128	alpha-tocopherol transfer protein-like	192	94	137	317	212	224	183	152	171	149	208	139	88	51	159	177	198	133
LOC113494129	protein wntless	188	193	164	209	169	206	164	136	162	250	186	139	172	103	250	152	176	163
LOC113494130	uncharacterized LOC113494130	148	155	29	230	110	89	108	83	92	195	199	79	99	16	89	151	77	45
LOC113494132	dual specificity protein phosphatase CDC14B-like	10	0	6	12	1	11	6	2	4	8	5	4	4	9	10	2	3	17
LOC113494133	proteasome subunit alpha type-7-1-like	10	8	5	3	13	8	10	5	6	2	5	2	10	9	2	1	8	6
LOC113494134	dual specificity protein phosphatase 23-like	153	138	51	209	193	160	121	98	150	155	147	121	101	58	184	182	143	109
LOC113494135	26S proteasome non-ATPase regulatory subunit 9	375	530	236	535	610	389	362	343	536	523	629	358	262	400	287	358	350	277
LOC113494136	piggyBac transposable element-derived protein 4-like	276	142	258	272	292	252	269	216	193	261	177	200	220	303	349	169	226	240
LOC113494137	protein Cep89 homolog	12	6	7	9	11	17	4	7	8	19	19	5	6	11	10	10	6	3
LOC113494138	venom serine protease 34-like	1480	1192	1639	1699	2722	28	1307	1281	1877	1394	2075	1434	1416	933	38	2195	2237	1870
LOC113494140	5-oxoprolinase	5692	4533	4374	10229	8574	8459	4542	5437	5135	5660	4628	4696	6290	3643	7300	6621	4337	5485
LOC113494141	tRNA (cytosine(34)-C(5))-methyltransferase	240	568	126	583	324	127	297	125	199	716	620	292	234	575	234	305	191	176
LOC113494142	serine/threonine-protein phosphatase 2A regulatory subunit B'' subunit gamma-like	22	19	40	20	32	59	29	31	32	29	27	43	22	48	53	24	23	40
LOC113494143	uncharacterized LOC113494143	107	127	161	125	117	196	82	119	108	142	113	141	93	87	158	116	102	171
LOC113494145	stress-associated endoplasmic reticulum protein 2	9680	4827	9192	7818	9327	7880	7923	7162	6422	7694	6774	9615	6163	7007	12060	9886	11117	8494
LOC113494147	nucleolar protein 4	61	44	47	111	83	95	49	70	56	36	72	61	47	54	67	51	96	64
LOC113494148	alpha-tocopherol transfer protein-like	572	15	23	167	249	26	475	40	0	34	7	46	187	62	78	49	1058	110
LOC113494149	eyes absent homolog 2	256	234	176	267	298	360	235	253	256	205	224	202	230	238	238	265	266	218
LOC113494151	intraflagellar transport protein 52 homolog	5	4	5	2	1	3	0	1	1	2	3	3	3	4	6	0	3	1
LOC113494152	ethanolaminephosphotransferase 1-like	1066	2128	387	1197	1554	963	1020	935	997	1038	2011	530	840	762	378	993	1192	375
LOC113494153	uncharacterized LOC113494153	8	7	15	13	11	6	5	5	7	13	12	5	7	4	18	13	11	5
LOC113494155	zinc finger protein 2 homolog	178	277	274	224	197	319	198	183	173	288	446	260	181	314	304	204	189	246
LOC113494156	alpha-tocopherol transfer protein-like	781	688	654	792	865	705	803	617	694	597	774	619	751	679	587	772	952	570
LOC113494157	inactive dipeptidyl peptidase 10	10	5	10	8	9	7	3	2	9	14	12	18	11	10	13	6	16	14
LOC113494158	trypsin-6-like	1	0	0	3	2	0	3	1	1	1	3	2	3	2	2	0	0	1
LOC113494159	uncharacterized LOC113494159	51	46	17	83	56	82	59	29	20	35	24	29	34	62	36	17	19	23
LOC113494160	nuclear inhibitor of protein phosphatase 1	158	223	93	160	150	97	90	113	113	199	226	128	132	196	126	96	121	121
LOC113494161	peroxisome biogenesis factor 10	203	224	178	196	267	217	193	202	177	231	241	168	163	197	230	181	179	237
LOC113494162	MRG/MORF4L-binding protein	105	98	63	100	125	90	131	65	72	95	110	87	69	135	86	95	64	72
LOC113494163	12 kDa FK506-binding protein-like	147	85	72	133	123	93	83	54	64	76	93	95	74	114	77	111	131	78
LOC113494164	uncharacterized LOC113494164	7	7	3	7	16	7	7	6	5	5	7	13	9	12	9	6	11	6
LOC113494165	mannose-1-phosphate guanyltransferase alpha-A	421	432	211	530	604	340	354	287	387	321	445	375	233	542	329	247	309	245
LOC113494166	facilitated trehalose transporter Tret1-like	358	248	307	421	294	649	209	245	361	209	282	329	140	140	417	386	519	306
LOC113494169	sister chromatid cohesion protein PDS5 homolog B-B	1423	1261	1021	1430	1332	1362	803	993	1004	1175	1393	1097	832	1322	1239	1063	1088	920
LOC113494170	facilitated trehalose transporter Tret1-like	417	145	228	393	323	350	295	144	281	178	248	272	195	159	329	225	336	245
LOC113494171	retinaldehyde-binding protein 1-like	161	145	99	182	185	139	138	98	125	182	191	129	152	99	129	146	144	107
LOC113494172	probable enoyl-CoA hydratase	351	539	395	426	375	342	260	273	257	772	560	298	345	319	503	354	263	407
LOC113494173	proteasome subunit beta type-5	1760	2341	991	2331	2510	1677	1971	1435	1773	2146	2543	1454	1523	1985	1276	1777	1614	1105
LOC113494174	derlin-1	2202	2399	882	1431	1586	1226	1054	1174	1479	1678	1999	1311	1462	1608	916	1449	1540	820
LOC113494175	alpha-tocopherol transfer protein-like	3	1	5	7	8	8	2	5	1	4	4	5	6	7	3	5	3	3
LOC113494176	NADH dehydrogenase [ubiquinone] 1 beta subcomplex subunit 9	2389	3000	1062	3308	3388	1910	2597	1730	2103	3475	3519	1690	1436	1625	1171	2416	2025	1206
LOC113494177	transcription factor AP-2-epsilon	7	3	1	4	3	3	3	2	0	3	1	1	8	9	1	2	1	8
LOC113494178	uncharacterized LOC113494178	46	31	18	26	24	19	17	46	24	21	49	35	27	24	26	18	36	15
LOC113494180	60S ribosomal protein L7	24449	29308	21520	41578	40539	26336	33893	23913	21344	41629	35948	25547	19901	28847	31467	26211	23856	22641
LOC113494181	tyrosine-protein phosphatase cdcA-like	0	2	0	0	2	1	2	0	1	1	2	1	3	1	0	1	0	0
LOC113494182	N6-adenosine-methyltransferase catalytic subunit-like	2	6	2	8	0	0	0	1	0	0	6	0	2	3	0	4	4	1
LOC113494183	zinc finger MYND domain-containing protein 10-like	0	0	1	0	1	1	3	1	0	1	9	1	0	6	3	1	0	2
[truncated: 10,112 more rows]

## Sheet: Suppl Table S3 DEGs
Supplemental Table S3: Differentially expressed genes. Male and female Trichoplusia ni caterpillars were fed on diet spiked with ethanol (EtOH; control) or hederagenin (Hed; 8 or 80 mg). Total RNA was extracted from dissected gut and Malpighian tubule samples for transcriptomics (RNA-Seq). Differentially expressed genes were identified using DESeq2 assuming a negative binomial (gamma-Poisson) dis…
Gene Identifier	Annotation	Log2-fold change	padj
A. Female (EtOH vs 8 mg Hed)
LOC113496501	uncharacterized LOC113496501	-2.11152	0.00436173
LOC113502562	lachesin-like	2.17705	0.0222171
B. Female (EtOH vs 80 mg Hed)
	No differentially expressed genes were identified
C. Male (EtOH vs 8 mg Hed)
LOC113493973	adenosine deaminase 2-like	4.08924	0.0202392
LOC113500509	anionic trypsin-like	2.48904	0.0109007
LOC113505107	calphotin-like	3.55887	0.000115244
LOC113504576	cell surface glycoprotein 1-like	9.40967	7.37e-08
LOC113503497	chondroitin proteoglycan 2-like	4.53725	0.0135752
LOC113495621	collagenase-like	5.10071	0.000115244
LOC113495948	collagenase-like	4.91108	4.88e-05
LOC113495955	collagenase-like	4.98652	0.00199417
LOC113499907	general odorant-binding protein 56d-like	4.11525	0.00123923
LOC113503484	holotricin-3-like	2.75398	0.0486216
LOC113494399	myrosinase 1-like	4.23361	0.000192464
LOC113500676	ommochrome-binding protein-like	3.90911	0.00496009
LOC113499257	sugar transporter ERD6-like 1	6.81047	0.0111376
LOC113501951	trypsin CFT-1-like	2.77294	0.00368602
LOC113501953	trypsin CFT-1-like	2.92541	0.00199417
LOC113501966	trypsin CFT-1-like	4.17457	0.0124236
LOC113501965	trypsin, alkaline B-like	3.29867	0.0195512
LOC113499659	trypsin, alkaline C-like	2.13633	0.00718306
LOC113494247	uncharacterized LOC113494247	4.03675	1.1e-05
LOC113505881	uncharacterized LOC113505881	6.64039	0.00286097
LOC113494940	putative uncharacterized protein DDB_G0282133	-2.93627	0.0202392
LOC113492070	uncharacterized oxidoreductase SERP2049-like	-2.61386	0.0483084
D. Male (EtOH vs 80 mg Hed)
LOC113502735	27 kDa hemolymph protein-like	3.23	0.0198057
LOC113493973	adenosine deaminase 2-like	4.09002	0.0240385
LOC113494148	alpha-tocopherol transfer protein-like	3.83666	0.0400859
LOC113495538	apolipophorin-3-like	2.7446	0.0410401
LOC113498352	apolipophorins	2.89647	0.037974
LOC113492508	argininosuccinate synthase	3.19792	0.0232991
LOC113492239	arylphorin subunit alpha-like	3.34104	0.00591197
LOC113493810	D-amino-acid oxidase	4.05073	0.00591197
LOC113503017	glucosylceramidase-like	2.81506	0.011184
LOC113502413	glycine dehydrogenase (decarboxylating), mitochondrial	4.61014	0.0112968
LOC113503484	holotricin-3-like	3.37085	0.00591197
LOC113492899	MFS-type transporter SLC18B1-like	3.62667	0.0308861
LOC113502030	mutS protein homolog 4-like	3.47047	0.0277643
LOC113500676	ommochrome-binding protein-like	3.92608	0.00882274
LOC113505816	potassium channel subfamily K member 1-like	3.38444	0.0112968
LOC113503308	ribose-phosphate pyrophosphokinase 2-like	4.5984	0.00591197
LOC113492560	sarcosine dehydrogenase, mitochondrial	3.36348	0.0176048
LOC113505239	transferrin	3.30948	0.00591197
LOC113498246	uncharacterized LOC113498246	3.29985	0.0176048
LOC113503313	uncharacterized LOC113503313	3.79219	0.0232945
LOC113505310	uncharacterized LOC113505310	2.77224	0.0112968
LOC113505653	uncharacterized LOC113505653	3.19282	0.0198057
LOC113506472	uncharacterized LOC113506472	2.40823	0.011184
LOC113498770	fibroin heavy chain-like	-22.8216	5.03e-05
E. EtOH (male vs female)
LOC113496129	helix-loop-helix protein 1	3.13829	0.0268987
LOC113508204	protein doublesex-like	6.4604	0.00502493
LOC113507286	transcription initiation factor TFIID subunit 4-like	8.13613	1.13e-06
LOC113495771	uncharacterized LOC113495771	3.10091	0.00395645
LOC113506116	uncharacterized LOC113506116	6.20817	3.84e-30
LOC113506873	uncharacterized LOC113506873	6.61076	0.00335683
LOC113499088	zinc transporter ZIP1-like	3.13431	0.0103565
LOC113502817	glucose dehydrogenase [FAD, quinone]-like	-6.29734	0.00395645
LOC113507442	uncharacterized LOC113507442	-4.84473	5.34e-05
E. 8 mg Hed (male vs female)
LOC113491715	putative laccase-9	-5.27937	0.002967
LOC113493761	cytochrome P450 6B2-like	-2.97505	1.5e-10
LOC113494247	uncharacterized LOC113494247	-2.68434	0.03327
LOC113494399	myrosinase 1-like	-4.42413	8.05e-05
LOC113495621	collagenase-like	-7.04359	1.95e-19
LOC113495948	collagenase-like	-7.1321	1.81e-16
LOC113495955	collagenase-like	-8.21188	3.98e-05
LOC113496002	brachyurin-like	-4.58378	9.82e-05
LOC113496005	collagenase-like	-2.74615	0.029163
LOC113496182	brachyurin-like	-8.24825	2.19e-05
LOC113497399	uncharacterized LOC113497399	-2.22342	0.001915
LOC113497819	trypsin, alkaline C-like	-5.38289	0.018519
LOC113500509	anionic trypsin-like	-2.29216	0.004591
LOC113501946	trypsin, alkaline C-like	-3.37493	0.041802
LOC113501948	trypsin, alkaline B-like	-4.92422	0.000572
LOC113501950	trypsin, alkaline A-like	-3.64832	0.000177
LOC113501951	trypsin CFT-1-like	-3.64416	4.84e-06
LOC113501953	trypsin CFT-1-like	-3.44707	3.11e-05
LOC113501957	trypsin, alkaline B-like	-3.14997	0.011912
LOC113501962	trypsin, alkaline B-like	-7.29985	1.13e-19
LOC113501966	trypsin CFT-1-like	-4.67043	0.000891
LOC113503910	chymotrypsin-2-like	-2.87027	0.044732
LOC113503912	homeobox protein Hox-D8-like	-6.29213	0.024232
LOC113504576	cell surface glycoprotein 1-like	-8.2776	2.19e-05
LOC113506503	uncharacterized LOC113506503	-2.01014	0.03327
LOC113507128	uncharacterized LOC113507128	-2.47828	0.041056
F. 80 mg Hed (male vs female)
LOC113492289	cytochrome P450 6B7-like	5.6595	2.21e-07
LOC113495939	NPC intracellular cholesterol transporter 1 homolog 1b-like	2.3271	0.0100441
LOC113508204	protein doublesex-like	5.90526	0.038782
LOC113507286	transcription initiation factor TFIID subunit 4-like	7.67973	5.78e-06
LOC113495771	uncharacterized LOC113495771	3.05937	0.0204859
LOC113506116	uncharacterized LOC113506116	6.63408	2.37e-36
LOC113508435	uncharacterized LOC113508435	2.58822	3.98e-08
LOC113507442	uncharacterized LOC113507442	-4.45973	0.000142318

## Sheet: Suppl Table S4 Predict CYP site
Supplemental Table S4: Computational prediction of sites of hederagenin modification by cytochrome P450s.
Xenosite	(https://xenosite.org)
Multiple sites of oxygenation predicted with the strongest signal at C19 and C30, with weaker sites at C21. No sites of dealkylation, hydrolysis or reduction predicted . Xenosite uses human drug metabolism data to train a neural network to identify cytochrome P450-catalyzed reactions with a 97% accuracy rate.			Dang et al., 2020
Way2Drug	(http://www.way2drugcom/somp/
CYP1A2	C23, C19, C21
CYP2C9	C23, C21, C19
CYP2C19	C3, C21, C19
CYP2D6	C19, C21
CYP3A4	C21, C3, C19
SMART Cyp	(https://smartcyp.sund.ku.dk/mol_to_som)		Rydberge et al., 2010
CYP2C9	C23, C3, C2
CYP2D6	C23, C3, C21
CYP3A4	C23, C3, C18
